# Supplementary material for: Pan-cancer analysis of the immune aspects and prognostic value of NCAPG2
Source: Heliyon. 2023 Jul 13;9(7):e18051. doi: 10.1016/j.heliyon.2023.e18051 (PMC10368848; doi:10.1016/j.heliyon.2023.e18051)
Supplement: Multimedia component 3 [file mmc3.xlsx]

## Sheet: SheetName
Supplementary Table 2 | The correlation between NCAPG2 expression and the sensitivity of GDSC drugs (top 30) in pan-cancer.
symbol	drug	cor	fdr	entrez
NCAPG2	(5Z)-7-Oxozeaenol	0.136883	0.00022614	54892
NCAPG2	17-AAG	0.17012	2.43163e-06	54892
NCAPG2	5-Fluorouracil	0.0185226	0.643265	54892
NCAPG2	681640	0.070504	0.214681	54892
NCAPG2	A-443654	-0.0326943	0.878354	54892
NCAPG2	A-770041	-0.00100132	0.993251	54892
NCAPG2	AC220	-0.0205878	0.712489	54892
NCAPG2	AG-014699	0.0945458	0.0200176	54892
NCAPG2	AICAR	-0.0602889	0.135185	54892
NCAPG2	AKT inhibitor VIII	0.101543	0.0155309	54892
NCAPG2	AMG-706	0.0540666	0.346403	54892
NCAPG2	AP-24534	-0.0197411	0.671522	54892
NCAPG2	AR-42	-0.152275	1.3515e-05	54892
NCAPG2	AS601245	0.125999	0.00444544	54892
NCAPG2	AS605240	-0.00288104	0.959359	54892
NCAPG2	AT-7519	-0.131083	0.000186184	54892
NCAPG2	ATRA	-0.0480055	0.329814	54892
NCAPG2	AUY922	0.0982264	0.0289392	54892
NCAPG2	AZ628	0.128059	0.0563671	54892
NCAPG2	AZD6482	0.00975883	0.873181	54892
NCAPG2	AZD7762	-0.130805	0.000610272	54892
NCAPG2	AZD8055	-0.0236371	0.584804	54892
NCAPG2	Afatinib	0.173805	5.71606e-07	54892
NCAPG2	Axitinib	-0.0148794	0.824564	54892
NCAPG2	BAY 61-3606	0.00994477	0.836702	54892
NCAPG2	BEZ235	0.0654129	0.157092	54892
NCAPG2	BHG712	-0.0850253	0.0188379	54892
NCAPG2	BI-2536	-0.0935864	0.318076	54892
NCAPG2	BIRB 0796	0.0825096	0.0835674	54892
NCAPG2	BIX02189	-0.108708	0.00243698	54892
NCAPG2	BMS-509744	0.0247585	0.819033	54892
NCAPG2	BMS-536924	0.0571691	0.349319	54892
NCAPG2	BMS-708163	0.127041	0.000920891	54892
NCAPG2	BMS-754807	0.0739551	0.141521	54892
NCAPG2	BMS345541	-0.148249	2.2183e-05	54892
NCAPG2	BX-795	-0.0410231	0.387766	54892
NCAPG2	BX-912	-0.18045	1.52167e-07	54892
NCAPG2	Belinostat	-0.13851	0.000120407	54892
NCAPG2	Bexarotene	0.0266568	0.753234	54892
NCAPG2	Bicalutamide	0.0732591	0.0860185	54892
NCAPG2	Bleomycin	0.115804	0.0113548	54892
NCAPG2	Bleomycin (50 uM)	0.183863	1.35557e-07	54892
NCAPG2	Bortezomib	0.065849	0.40877	54892
NCAPG2	Bosutinib	-0.0112341	0.867961	54892
NCAPG2	Bryostatin 1	0.0563049	0.267318	54892
NCAPG2	CAL-101	-0.0884429	0.0169602	54892
NCAPG2	CAY10603	-0.144197	3.8212e-05	54892
NCAPG2	CCT007093	0.135023	0.000676156	54892
NCAPG2	CCT018159	0.0888121	0.0531097	54892
NCAPG2	CEP-701	-0.0745659	0.0635317	54892
NCAPG2	CGP-082996	-0.0203304	0.869346	54892
NCAPG2	CGP-60474	0.0199766	0.851968	54892
NCAPG2	CH5424802	-0.00862075	0.914365	54892
NCAPG2	CHIR-99021	0.0476869	0.22471	54892
NCAPG2	CI-1040	0.134843	0.000612861	54892
NCAPG2	CMK	0.0245349	0.862246	54892
NCAPG2	CP466722	-0.128699	0.000247965	54892
NCAPG2	CP724714	0.0896687	0.0488825	54892
NCAPG2	CUDC-101	-0.126181	0.000440723	54892
NCAPG2	CX-5461	-0.0754989	0.0401891	54892
NCAPG2	Camptothecin	-0.0389098	0.402403	54892
NCAPG2	Cetuximab	0.131488	0.000570276	54892
NCAPG2	Cisplatin	0.0183543	0.752563	54892
NCAPG2	Crizotinib	0.00308881	0.991037	54892
NCAPG2	Cyclopamine	-0.0121853	0.931384	54892
NCAPG2	Cytarabine	-0.00017531	0.998691	54892
NCAPG2	DMOG	-0.0720831	0.0945043	54892
NCAPG2	Dabrafenib	0.0517073	0.234352	54892
NCAPG2	Dasatinib	0.0848933	0.201383	54892
NCAPG2	Docetaxel	0.147421	5.8345e-05	54892
NCAPG2	Doxorubicin	0.0674902	0.234854	54892
NCAPG2	EHT 1864	0.087372	0.108813	54892
NCAPG2	EKB-569	-0.0256547	0.561802	54892
NCAPG2	EX-527	-0.0187128	0.881709	54892
NCAPG2	Elesclomol	0.0214638	0.668792	54892
NCAPG2	Embelin	0.0214528	0.76215	54892
NCAPG2	Epothilone B	0.101807	0.0255968	54892
NCAPG2	Erlotinib	0.150034	0.0254285	54892
NCAPG2	Etoposide	-0.0369326	0.463001	54892
NCAPG2	FH535	0.0962089	0.0248934	54892
NCAPG2	FK866	-0.139451	8.0525e-05	54892
NCAPG2	FMK	-0.0124039	0.88591	54892
NCAPG2	FR-180204	0.000680615	0.99362	54892
NCAPG2	FTI-277	0.13386	0.000606304	54892
NCAPG2	Foretinib	-0.0934546	0.0156858	54892
NCAPG2	GDC0449	0.0198123	0.870547	54892
NCAPG2	GDC0941	-0.00549755	0.94129	54892
NCAPG2	GNF-2	-0.0381246	0.885686	54892
NCAPG2	GSK-650394	0.0435259	0.545527	54892
NCAPG2	GSK1070916	-0.190314	5.26643e-08	54892
NCAPG2	GSK1904529A	0.0844186	0.0514719	54892
NCAPG2	GSK2126458	-0.0867251	0.019105	54892
NCAPG2	GSK269962A	0.00773152	0.908979	54892
NCAPG2	GSK429286A	-0.128406	0.000643988	54892
NCAPG2	GSK690693	-0.181875	1.96071e-07	54892
NCAPG2	GW 441756	0.00393746	0.994189	54892
NCAPG2	GW-2580	-0.0136138	0.98819	54892
NCAPG2	GW843682X	-0.0918767	0.263327	54892
NCAPG2	Gefitinib	0.161557	2.2934e-05	54892
NCAPG2	Gemcitabine	-0.017557	0.759265	54892
NCAPG2	Genentech Cpd 10	-0.139051	8.6127e-05	54892
NCAPG2	HG-5-113-01	0.00336772	0.973907	54892
NCAPG2	HG-5-88-01	0.0234311	0.900823	54892
NCAPG2	HG-6-64-1	0.0615794	0.180812	54892
NCAPG2	I-BET-762	-0.163679	1.79283e-06	54892
NCAPG2	IOX2	0.0424185	0.468425	54892
NCAPG2	IPA-3	-0.0399873	0.333262	54892
NCAPG2	Imatinib	-0.0533789	0.740905	54892
NCAPG2	Ispinesib Mesylate	-0.0950353	0.0086976	54892
NCAPG2	JNJ-26854165	0.0574316	0.242091	54892
NCAPG2	JNK Inhibitor VIII	0.109728	0.00651207	54892
NCAPG2	JNK-9L	0.0886744	0.0667777	54892
NCAPG2	JQ1	0.00338236	0.954247	54892
NCAPG2	JQ12	0.0386335	0.491986	54892
NCAPG2	JW-7-24-1	-0.13653	9.5937e-05	54892
NCAPG2	JW-7-52-1	0.0477169	0.65635	54892
NCAPG2	KIN001-055	0.0502479	0.398387	54892
NCAPG2	KIN001-102	-0.139378	6.276e-05	54892
NCAPG2	KIN001-135	0.0492988	0.650877	54892
NCAPG2	KIN001-236	-0.123051	0.000618111	54892
NCAPG2	KIN001-244	-0.1087	0.00254893	54892
NCAPG2	KIN001-260	-0.101592	0.00461732	54892
NCAPG2	KIN001-266	-0.0535775	0.254588	54892
NCAPG2	KIN001-270	-0.110275	0.00328263	54892
NCAPG2	KU-55933	-0.017824	0.814121	54892
NCAPG2	LAQ824	-0.0529399	0.191135	54892
NCAPG2	LFM-A13	0.0540908	0.275048	54892
NCAPG2	LY317615	-0.0464983	0.295095	54892
NCAPG2	Lapatinib	0.16608	0.00530425	54892
NCAPG2	Lenalidomide	-0.0342145	0.671443	54892
NCAPG2	Linifanib	-0.00912797	0.892583	54892
NCAPG2	Lisitinib	0.0342594	0.617915	54892
NCAPG2	MG-132	0.0480574	0.614289	54892
NCAPG2	MK-2206	-0.0750797	0.120373	54892
NCAPG2	MLN4924	0.129445	0.00953614	54892
NCAPG2	MP470	-0.0319375	0.486119	54892
NCAPG2	MPS-1-IN-1	-0.0372936	0.347811	54892
NCAPG2	MS-275	-0.158869	0.0225589	54892
NCAPG2	Masitinib	-0.0830606	0.0254995	54892
NCAPG2	Methotrexate	-0.152979	2.256e-05	54892
NCAPG2	Midostaurin	0.0771861	0.070159	54892
NCAPG2	Mitomycin C	-0.011838	0.85112	54892
NCAPG2	NG-25	-0.0955532	0.00752878	54892
NCAPG2	NPK76-II-72-1	-0.248499	1.39495e-13	54892
NCAPG2	NSC-207895	-0.106927	0.00798199	54892
NCAPG2	NSC-87877	0.139734	0.00581676	54892
NCAPG2	NU-7441	0.0280623	0.731008	54892
NCAPG2	Navitoclax	-0.255749	3.83403e-13	54892
NCAPG2	Nilotinib	-0.0512053	0.31252	54892
NCAPG2	Nutlin-3a (-)	0.130537	0.0016251	54892
NCAPG2	OSI-027	-0.0999697	0.00526962	54892
NCAPG2	OSI-930	-0.0415702	0.304294	54892
NCAPG2	OSU-03012	0.0506069	0.303756	54892
NCAPG2	Obatoclax Mesylate	0.0303585	0.552072	54892
NCAPG2	Olaparib	0.0814116	0.0510475	54892
NCAPG2	PAC-1	-0.0922116	0.0216459	54892
NCAPG2	PD-0325901	0.178628	1.59818e-06	54892
NCAPG2	PD-0332991	0.0837984	0.0839	54892
NCAPG2	PD-173074	0.043076	0.772472	54892
NCAPG2	PF-4708671	0.0759077	0.367437	54892
NCAPG2	PF-562271	0.105733	0.0291262	54892
NCAPG2	PFI-1	0.0549349	0.242574	54892
NCAPG2	PHA-665752	0.0409903	0.794563	54892
NCAPG2	PHA-793887	-0.12525	0.000317871	54892
NCAPG2	PI-103	-0.146444	3.1502e-05	54892
NCAPG2	PIK-93	-0.177252	2.44034e-07	54892
NCAPG2	PLX4720	0.0455139	0.280811	54892
NCAPG2	Paclitaxel	0.0311133	0.811864	54892
NCAPG2	Parthenolide	0.00939187	0.94559	54892
NCAPG2	Pazopanib	0.0449684	0.417477	54892
NCAPG2	Phenformin	-0.0979233	0.00748505	54892
NCAPG2	Pyrimethamine	-0.0280656	0.831083	54892
NCAPG2	QL-VIII-58	0.0610298	0.422848	54892
NCAPG2	QL-X-138	-0.140541	7.6501e-05	54892
NCAPG2	QL-XI-92	-0.164251	2.55788e-06	54892
NCAPG2	QL-XII-47	-0.0534389	0.186005	54892
NCAPG2	QL-XII-61	-0.117216	0.049213	54892
NCAPG2	QS11	0.00212228	0.980659	54892
NCAPG2	RDEA119	0.216714	2.14565e-10	54892
NCAPG2	RO-3306	0.110423	0.00626878	54892
NCAPG2	Rapamycin	-0.0635855	0.587135	54892
NCAPG2	Roscovitine	0.0747907	0.630074	54892
NCAPG2	Ruxolitinib	0.0111742	0.865991	54892
NCAPG2	S-Trityl-L-cysteine	-0.00727068	0.949712	54892
NCAPG2	SB 216763	0.0787085	0.0985194	54892
NCAPG2	SB 505124	0.0454617	0.532533	54892
NCAPG2	SB52334	-0.0124951	0.835542	54892
NCAPG2	SB590885	0.0738841	0.116128	54892
NCAPG2	SGC0946	0.0518571	0.315418	54892
NCAPG2	SL 0101-1	0.101182	0.172468	54892
NCAPG2	SN-38	0.0264751	0.588434	54892
NCAPG2	SNX-2112	-0.115824	0.00117946	54892
NCAPG2	STF-62247	-0.0865446	0.0269382	54892
NCAPG2	Salubrinal	-0.083079	0.308387	54892
NCAPG2	Saracatinib	0.0317241	0.734261	54892
NCAPG2	Shikonin	0.0224483	0.711416	54892
NCAPG2	Sorafenib	0.0358771	0.775841	54892
NCAPG2	Sunitinib	-0.0143387	0.882623	54892
NCAPG2	T0901317	-0.142613	0.000144736	54892
NCAPG2	TAE684	0.0455062	0.707668	54892
NCAPG2	TAK-715	-0.0772917	0.0338144	54892
NCAPG2	TG101348	-0.135439	0.000109294	54892
NCAPG2	TGX221	0.0908908	0.155611	54892
NCAPG2	THZ-2-102-1	-0.133259	0.000167648	54892
NCAPG2	THZ-2-49	-0.110205	0.0023328	54892
NCAPG2	TL-1-85	-0.103125	0.00394407	54892
NCAPG2	TL-2-105	-0.118403	0.00105591	54892
NCAPG2	TPCA-1	-0.121529	0.000506321	54892
NCAPG2	TW 37	-0.0121018	0.831479	54892
NCAPG2	Talazoparib	0.0306263	0.526908	54892
NCAPG2	Tamoxifen	0.0603055	0.550279	54892
NCAPG2	Temozolomide	-0.00247824	0.98228	54892
NCAPG2	Temsirolimus	-0.0191997	0.741214	54892
NCAPG2	Thapsigargin	0.0427039	0.510384	54892
NCAPG2	Tipifarnib	0.0651212	0.26646	54892
NCAPG2	Tivozanib	-0.0317778	0.61387	54892
NCAPG2	Trametinib	0.270744	0	54892
NCAPG2	Tubastatin A	-0.116333	0.00097752	54892
NCAPG2	UNC0638	-0.147248	1.6462e-05	54892
NCAPG2	UNC1215	0.092179	0.0415664	54892
NCAPG2	VNLG/124	-0.0598782	0.144089	54892
NCAPG2	VX-11e	0.0729375	0.099464	54892
NCAPG2	VX-680	-0.0692987	0.452939	54892
NCAPG2	VX-702	0.00196413	0.997674	54892
NCAPG2	Veliparib	0.0876037	0.150729	54892
NCAPG2	Vinblastine	-0.0287593	0.552684	54892
NCAPG2	Vinorelbine	-0.000105085	0.999165	54892
NCAPG2	Vorinostat	-0.143702	6.8969e-05	54892
NCAPG2	WH-4-023	0.070781	0.362022	54892
NCAPG2	WZ-1-84	0.0709858	0.362988	54892
NCAPG2	WZ3105	-0.161395	3.15443e-06	54892
NCAPG2	XAV939	0.114328	0.00237256	54892
NCAPG2	XL-184	-0.0172375	0.751784	54892
NCAPG2	XMD11-85h	0.0596551	0.717403	54892
NCAPG2	XMD13-2	-0.146057	2.9598e-05	54892
NCAPG2	XMD14-99	-0.0325774	0.423465	54892
NCAPG2	XMD15-27	-0.0528229	0.255526	54892
NCAPG2	XMD8-85	-0.0187906	0.855068	54892
NCAPG2	XMD8-92	0.0412391	0.717911	54892
NCAPG2	Y-39983	-0.148449	3.1632e-05	54892
NCAPG2	YK 4-279	0.0933493	0.0485164	54892
NCAPG2	YM155	-0.0983967	0.0272304	54892
NCAPG2	YM201636	-0.112849	0.00165874	54892
NCAPG2	Z-LLNle-CHO	0.0518879	0.511053	54892
NCAPG2	ZG-10	-0.0654699	0.319672	54892
NCAPG2	ZM-447439	-0.0901315	0.0356489	54892
NCAPG2	ZSTK474	-0.0943566	0.00885267	54892
NCAPG2	Zibotentan	-0.0251073	0.937967	54892
NCAPG2	piperlongumine	0.0811245	0.0481357	54892
NCAPG2	rTRAIL	0.00987421	0.919781	54892
NCAPG2	selumetinib	0.206124	1.89368e-09	54892
