# Supplementary material for: Pan-cancer analysis of the immune aspects and prognostic value of NCAPG2
Source: Heliyon. 2023 Jul 13;9(7):e18051. doi: 10.1016/j.heliyon.2023.e18051 (PMC10368848; doi:10.1016/j.heliyon.2023.e18051)
Supplement: Multimedia component 4 [file mmc4.xlsx]

## Sheet: SheetName
Supplementary Table 3 | The correlation between NCAPG2 expression and the sensitivity of CTRP drugs (top 30) in pan-cancer.
symbol	drug	cor	fdr	entrez
NCAPG2	16-beta-bromoandrosterone	-0.0328783	0.531883	54892
NCAPG2	1S,3R-RSL-3	-0.0594011	0.153453	54892
NCAPG2	3-Cl-AHPC	-0.0853292	0.0291524	54892
NCAPG2	968	-0.0671782	0.973489	54892
NCAPG2	A-804598	0.0621771	0.686837	54892
NCAPG2	AA-COCF3	-0.00342891	0.945692	54892
NCAPG2	ABT-199	-0.171724	0.0010539	54892
NCAPG2	ABT-737	-0.112908	0.00853375	54892
NCAPG2	AC55649	-0.03088	0.824198	54892
NCAPG2	AGK-2	-0.0346271	0.92642	54892
NCAPG2	AM-580	-0.0329943	0.566543	54892
NCAPG2	AT-406	-0.0979576	0.29316	54892
NCAPG2	AT13387	-0.0308112	0.632095	54892
NCAPG2	AT7867	-0.101067	0.0126663	54892
NCAPG2	AZ-3146	-0.0438079	0.322607	54892
NCAPG2	AZD1480	0.0454818	0.564232	54892
NCAPG2	AZD4547	-0.0427702	0.390059	54892
NCAPG2	AZD6482	-0.065087	0.24281	54892
NCAPG2	AZD7545	-0.0751835	0.0807554	54892
NCAPG2	AZD7762	-0.0957238	0.013525	54892
NCAPG2	AZD8055	-0.0285206	0.510182	54892
NCAPG2	B02	-0.0492291	0.243484	54892
NCAPG2	BCL-LZH-4	0.0162945	0.955367	54892
NCAPG2	BEC	0.129193	0.999979	54892
NCAPG2	BI-2536	-0.0941789	0.0122736	54892
NCAPG2	BIBR-1532	-0.053534	0.262267	54892
NCAPG2	BIRB-796	-0.0673833	0.140482	54892
NCAPG2	BIX-01294	-0.180509	2.00245e-06	54892
NCAPG2	BMS-195614	-0.0378085	0.572728	54892
NCAPG2	BMS-270394	-0.0555183	0.235393	54892
NCAPG2	BMS-345541	0.0117609	0.788781	54892
NCAPG2	BMS-536924	0.0588563	0.267001	54892
NCAPG2	BMS-754807	-0.0442304	0.358405	54892
NCAPG2	BRD-A02303741	-0.011662	0.864192	54892
NCAPG2	BRD-A05715709	0.072833	0.618706	54892
NCAPG2	BRD-A71883111	-0.0671864	0.125232	54892
NCAPG2	BRD-A86708339	0.0241632	0.718724	54892
NCAPG2	BRD-A94377914	-0.078663	0.174627	54892
NCAPG2	BRD-K01737880	-0.188543	0.323485	54892
NCAPG2	BRD-K02251932	-0.0434601	0.420606	54892
NCAPG2	BRD-K02492147	0.0407666	0.508736	54892
NCAPG2	BRD-K04800985	0.000919436	0.999785	54892
NCAPG2	BRD-K09344309	0.147882	0.697444	54892
NCAPG2	BRD-K09587429	0.0136601	0.86154	54892
NCAPG2	BRD-K11533227	-0.0280628	0.556946	54892
NCAPG2	BRD-K13999467	-0.121305	0.00337074	54892
NCAPG2	BRD-K14844214	-0.0341302	0.669555	54892
NCAPG2	BRD-K16147474	0.00132299	0.99722	54892
NCAPG2	BRD-K17060750	-0.0415774	0.433695	54892
NCAPG2	BRD-K19103580	-0.0566194	0.25808	54892
NCAPG2	BRD-K24690302	-0.0617789	0.156038	54892
NCAPG2	BRD-K26531177	-0.0642414	0.128787	54892
NCAPG2	BRD-K27224038	0.0714433	0.78898	54892
NCAPG2	BRD-K27986637	-0.157357	0.250675	54892
NCAPG2	BRD-K28456706	-0.0768916	0.0668629	54892
NCAPG2	BRD-K29086754	0.0257107	0.931431	54892
NCAPG2	BRD-K29313308	-0.0410573	0.3656	54892
NCAPG2	BRD-K30019337	-0.0555456	0.858905	54892
NCAPG2	BRD-K30748066	-0.154737	0.389345	54892
NCAPG2	BRD-K33199242	0.0144736	0.983518	54892
NCAPG2	BRD-K33514849	-0.0438557	0.999288	54892
NCAPG2	BRD-K34099515	-0.0789002	0.903905	54892
NCAPG2	BRD-K34222889	-0.1106	0.00387146	54892
NCAPG2	BRD-K34485477	-0.061654	0.998562	54892
NCAPG2	BRD-K35604418	-0.102862	0.00920796	54892
NCAPG2	BRD-K37390332	-0.0438431	0.83535	54892
NCAPG2	BRD-K41334119	0.0106251	0.994092	54892
NCAPG2	BRD-K41597374	-0.132441	0.000726455	54892
NCAPG2	BRD-K42260513	0.00567408	0.998533	54892
NCAPG2	BRD-K44224150	-0.00825289	0.998293	54892
NCAPG2	BRD-K45681478	-0.115418	0.00712468	54892
NCAPG2	BRD-K48334597	-0.0861923	0.456704	54892
NCAPG2	BRD-K48477130	0.0522647	0.796874	54892
NCAPG2	BRD-K49290616	0.0702614	0.856775	54892
NCAPG2	BRD-K50799972	-0.0931937	0.136903	54892
NCAPG2	BRD-K51490254	-0.081312	0.0545757	54892
NCAPG2	BRD-K51831558	-0.0346227	0.657019	54892
NCAPG2	BRD-K52037352	-0.0754011	0.222445	54892
NCAPG2	BRD-K55116708	-0.0981207	0.0242069	54892
NCAPG2	BRD-K61166597	-0.0719023	0.0775209	54892
NCAPG2	BRD-K63431240	-0.0141588	0.778577	54892
NCAPG2	BRD-K64610608	0.0662661	0.547116	54892
NCAPG2	BRD-K66453893	-0.128069	0.000753799	54892
NCAPG2	BRD-K66532283	-0.0332198	0.441678	54892
NCAPG2	BRD-K70511574	-0.124375	0.00111192	54892
NCAPG2	BRD-K71781559	-0.00633301	0.99712	54892
NCAPG2	BRD-K75293299	-0.0899112	0.720468	54892
NCAPG2	BRD-K78574327	-0.0554854	0.970056	54892
NCAPG2	BRD-K80183349	-0.0762841	0.057128	54892
NCAPG2	BRD-K84807411	0.019335	0.958446	54892
NCAPG2	BRD-K85133207	-0.0188497	0.70507	54892
NCAPG2	BRD-K86535717	0.0411348	0.91979	54892
NCAPG2	BRD-K88742110	-0.0857858	0.0392746	54892
NCAPG2	BRD-K90370028	-0.068928	0.85948	54892
NCAPG2	BRD-K92856060	-0.127959	0.0015681	54892
NCAPG2	BRD-K96431673	0.00612335	0.999232	54892
NCAPG2	BRD-K96970199	0.0196821	0.998764	54892
NCAPG2	BRD-K97651142	-0.0695003	0.100708	54892
NCAPG2	BRD-K99006945	0.019265	0.816097	54892
NCAPG2	BRD-M00053801	0.0541888	0.604814	54892
NCAPG2	BRD1378	-0.0171793	0.908423	54892
NCAPG2	BRD1812	-0.0540892	0.195622	54892
NCAPG2	BRD1835	-0.0671034	0.157975	54892
NCAPG2	BRD4132	0.0405315	0.541366	54892
NCAPG2	BRD5468	-0.0360466	0.707294	54892
NCAPG2	BRD6340	-0.0293449	0.492162	54892
NCAPG2	BRD8899	0.0264134	0.829873	54892
NCAPG2	BRD8958	0.02148	0.982654	54892
NCAPG2	BRD9647	-0.0450632	0.400328	54892
NCAPG2	BRD9876	0.0159523	0.831281	54892
NCAPG2	BYL-719	0.0281856	0.725139	54892
NCAPG2	Bax channel blocker	-0.110245	0.0106756	54892
NCAPG2	C6-ceramide	-0.0896691	0.372286	54892
NCAPG2	CAL-101	-0.0915104	0.0818212	54892
NCAPG2	CAY10576	0.0220091	0.797179	54892
NCAPG2	CAY10594	-0.00340342	0.966215	54892
NCAPG2	CAY10618	-0.0478846	0.254237	54892
NCAPG2	CBB-1007	-0.00504606	0.985803	54892
NCAPG2	CCT036477	-0.114153	0.00339558	54892
NCAPG2	CD-1530	-0.0371001	0.530772	54892
NCAPG2	CD-437	-0.104227	0.00695879	54892
NCAPG2	CHIR-99021	-0.0667193	0.120369	54892
NCAPG2	CHM-1	-0.0663297	0.0881342	54892
NCAPG2	CI-976	-0.033533	0.831824	54892
NCAPG2	CID-5951923	0.0976831	0.208122	54892
NCAPG2	CIL41	-0.0844799	0.222635	54892
NCAPG2	CIL55	0.0162903	0.952173	54892
NCAPG2	CIL55A	-0.102975	0.0862509	54892
NCAPG2	CIL56	-0.0370372	0.57471	54892
NCAPG2	CIL70	-0.114292	0.0463969	54892
NCAPG2	COL-3	-0.128309	0.00477353	54892
NCAPG2	CR-1-31B	-0.0406863	0.297301	54892
NCAPG2	Ch-55	-0.014755	0.806982	54892
NCAPG2	Compound 1541A	-0.0397128	0.55528	54892
NCAPG2	Compound 23 citrate	-0.0793935	0.046756	54892
NCAPG2	Compound 7d-cis	-0.139725	0.000923575	54892
NCAPG2	DBeQ	-0.0344021	0.458359	54892
NCAPG2	DNMDP	0.0119924	0.898329	54892
NCAPG2	ELCPK	-0.0776359	0.212411	54892
NCAPG2	ETP-46464	-0.0555019	0.321995	54892
NCAPG2	EX-527	0.0484963	0.680485	54892
NCAPG2	FGIN-1-27	-0.0717244	0.590642	54892
NCAPG2	FQI-1	-0.152114	0.00528748	54892
NCAPG2	FQI-2	-0.0847591	0.0273985	54892
NCAPG2	FSC231	-0.0463836	0.99945	54892
NCAPG2	GANT-61	0.00360542	0.964458	54892
NCAPG2	GDC-0879	-0.0144414	0.835721	54892
NCAPG2	GDC-0941	0.0114373	0.836886	54892
NCAPG2	GMX-1778	-0.00374833	0.941959	54892
NCAPG2	GSK-3 inhibitor IX	-0.0210429	0.660844	54892
NCAPG2	GSK-J4	-0.41193	0.00368746	54892
NCAPG2	GSK1059615	0.016186	0.965589	54892
NCAPG2	GSK2636771	-0.0602824	0.52535	54892
NCAPG2	GSK4112	-0.0382776	0.466334	54892
NCAPG2	GSK461364	-0.120922	0.00154082	54892
NCAPG2	GSK525762A	-0.0945291	0.0135774	54892
NCAPG2	GW-405833	-0.104391	0.00707224	54892
NCAPG2	GW-843682X	-0.0627372	0.136593	54892
NCAPG2	HBX-41108	-0.145326	0.00441438	54892
NCAPG2	HC-067047	-0.0690575	0.234254	54892
NCAPG2	HLI 373	-0.095627	0.0203913	54892
NCAPG2	I-BET151	-0.130395	0.000493767	54892
NCAPG2	IC-87114	0.00503097	0.96075	54892
NCAPG2	IPR-456	-0.0380538	0.808645	54892
NCAPG2	ISOX	-0.0797472	0.0415277	54892
NCAPG2	IU1	-0.0710819	0.396152	54892
NCAPG2	JQ-1	-0.11365	0.002762	54892
NCAPG2	JW-480	-0.0529733	0.775707	54892
NCAPG2	JW-55	-0.00420443	0.978962	54892
NCAPG2	JW-74	-0.0400385	0.67499	54892
NCAPG2	KH-CB19	0.0147081	0.913668	54892
NCAPG2	KHS101	-0.0507121	0.250884	54892
NCAPG2	KPT185	-0.133782	0.00292936	54892
NCAPG2	KU 0060648	-0.0710367	0.0850804	54892
NCAPG2	KU-0063794	0.00619094	0.895576	54892
NCAPG2	KU-55933	-0.0965308	0.0224619	54892
NCAPG2	KU-60019	-0.122297	0.00165638	54892
NCAPG2	KW-2449	-0.141673	0.000179357	54892
NCAPG2	KX2-391	-0.0872747	0.0247177	54892
NCAPG2	Ki8751	-0.108297	0.0103011	54892
NCAPG2	Ko-143	-0.120959	0.00218304	54892
NCAPG2	L-685458	-0.0199123	0.786835	54892
NCAPG2	LE-135	-0.00701896	0.892658	54892
NCAPG2	LRRK2-IN-1	-0.149851	0.000951422	54892
NCAPG2	LY-2157299	0.0106566	0.976621	54892
NCAPG2	LY-2183240	-0.121056	0.00133418	54892
NCAPG2	MG-132	0.0242141	0.811467	54892
NCAPG2	MGCD-265	-0.106436	0.00630288	54892
NCAPG2	MI-1	0.00536662	0.966708	54892
NCAPG2	MI-2	-0.050375	0.482521	54892
NCAPG2	MK-0752	0.012001	0.896719	54892
NCAPG2	MK-1775	-0.112843	0.00385323	54892
NCAPG2	MK-2206	-0.0829935	0.0542204	54892
NCAPG2	ML006	0.00329093	0.96401	54892
NCAPG2	ML029	-0.0599834	0.186225	54892
NCAPG2	ML031	-0.0828363	0.056349	54892
NCAPG2	ML050	-0.124858	0.00252093	54892
NCAPG2	ML083	0.0388004	0.759674	54892
NCAPG2	ML162	-0.0533266	0.218636	54892
NCAPG2	ML203	-0.0112808	0.860679	54892
NCAPG2	ML210	-0.0564113	0.183574	54892
NCAPG2	ML239	-0.0882798	0.0354766	54892
NCAPG2	ML258	-0.0113768	0.933132	54892
NCAPG2	ML311	-0.0824148	0.0317955	54892
NCAPG2	ML312	-0.00284135	0.999187	54892
NCAPG2	ML320	-0.0624507	0.182423	54892
NCAPG2	ML334 diastereomer	0.12372	0.0516216	54892
NCAPG2	MLN2238	-0.0444487	0.28093	54892
NCAPG2	MLN2480	-0.0391059	0.741532	54892
NCAPG2	MST-312	-0.0768069	0.0504711	54892
NCAPG2	Mdivi-1	-0.101238	0.0143437	54892
NCAPG2	Merck60	-0.067492	0.0835528	54892
NCAPG2	N9-isopropylolomoucine	-0.0209105	0.643095	54892
NCAPG2	NPC-26	-0.0059197	0.97551	54892
NCAPG2	NSC 74859	-0.0857399	0.0816892	54892
NCAPG2	NSC19630	-0.183338	7.4695e-05	54892
NCAPG2	NSC23766	-0.14755	0.000182607	54892
NCAPG2	NSC30930	0.0648266	0.330422	54892
NCAPG2	NSC48300	-0.0878552	0.0251883	54892
NCAPG2	NSC632839	-0.0583572	0.141279	54892
NCAPG2	NSC95397	-0.120917	0.00299807	54892
NCAPG2	NVP-231	-0.110692	0.00421363	54892
NCAPG2	NVP-ADW742	-0.00836848	0.878675	54892
NCAPG2	NVP-BEZ235	-0.0777522	0.124669	54892
NCAPG2	NVP-BSK805	-0.0523386	0.207842	54892
NCAPG2	NVP-TAE684	-0.00751144	0.90084	54892
NCAPG2	O-6-benzylguanine	0.0279513	0.85956	54892
NCAPG2	OSI-027	-0.0200243	0.682655	54892
NCAPG2	OSI-930	-0.0946213	0.0324311	54892
NCAPG2	PAC-1	-0.0991198	0.0131677	54892
NCAPG2	PD 153035	0.100776	0.0645348	54892
NCAPG2	PD318088	0.119699	0.00524217	54892
NCAPG2	PDMP	-0.0338302	0.465408	54892
NCAPG2	PF-184	-0.112642	0.00410156	54892
NCAPG2	PF-3758309	-0.119923	0.0334271	54892
NCAPG2	PF-4800567 hydrochloride	0.0590823	0.999586	54892
NCAPG2	PF-543	-0.0446205	0.361206	54892
NCAPG2	PF-573228	-0.0358543	0.403026	54892
NCAPG2	PF-750	-0.0614788	0.201385	54892
NCAPG2	PHA-793887	-0.0816909	0.0327997	54892
NCAPG2	PI-103	-0.0605631	0.153514	54892
NCAPG2	PIK-93	-0.0568766	0.184772	54892
NCAPG2	PL-DI	-0.0942596	0.0154463	54892
NCAPG2	PLX-4720	-0.0120811	0.899552	54892
NCAPG2	PRIMA-1	-0.132159	0.000738011	54892
NCAPG2	PRIMA-1-Met	-0.134402	0.0396112	54892
NCAPG2	PRL-3 inhibitor I	-0.0206903	0.900195	54892
NCAPG2	PX-12	-0.139836	0.000232982	54892
NCAPG2	PYR-41	0.0107229	0.870944	54892
NCAPG2	QS-11	0.0282016	0.936744	54892
NCAPG2	QW-BI-011	-0.103614	0.260978	54892
NCAPG2	R428	-0.136114	0.00516254	54892
NCAPG2	RAF265	-0.0188311	0.780993	54892
NCAPG2	RG-108	0.00414483	0.941102	54892
NCAPG2	RITA	-0.00880121	0.860069	54892
NCAPG2	RO4929097	-0.0202995	0.819515	54892
NCAPG2	Repligen 136	-0.0690186	0.114036	54892
NCAPG2	SB-225002	-0.094542	0.0126028	54892
NCAPG2	SB-431542	0.0111896	0.93919	54892
NCAPG2	SB-525334	-0.00605986	0.929934	54892
NCAPG2	SB-743921	-0.136569	0.000236835	54892
NCAPG2	SCH-529074	-0.0587849	0.220036	54892
NCAPG2	SCH-79797	-0.11179	0.00400128	54892
NCAPG2	SGX-523	0.0477936	0.427014	54892
NCAPG2	SID 26681509	-0.109742	0.0123135	54892
NCAPG2	SJ-172550	0.030448	0.812877	54892
NCAPG2	SKI-II	-0.0838419	0.0556139	54892
NCAPG2	SMER-3	-0.112238	0.0108177	54892
NCAPG2	SN-38	-0.0645041	0.158666	54892
NCAPG2	SNS-032	-0.044851	0.299813	54892
NCAPG2	SNX-2112	-0.0520887	0.180793	54892
NCAPG2	SR-II-138A	-0.0725283	0.0548174	54892
NCAPG2	SR1001	-0.0428671	0.559278	54892
NCAPG2	SR8278	-0.160581	0.616808	54892
NCAPG2	SRT-1720	-0.0903413	0.0399743	54892
NCAPG2	STF-31	-0.0584374	0.16569	54892
NCAPG2	SU11274	-0.0589895	0.156604	54892
NCAPG2	SZ4TA2	-0.0654428	0.568068	54892
NCAPG2	StemRegenin 1	-0.134397	0.00064459	54892
NCAPG2	TG-100-115	-0.0536071	0.310747	54892
NCAPG2	TG-101348	-0.050569	0.234875	54892
NCAPG2	TGX-221	-0.0502804	0.486432	54892
NCAPG2	TPCA-1	-0.0385068	0.362049	54892
NCAPG2	TW-37	-0.0460496	0.278575	54892
NCAPG2	UNC0321	0.0394478	0.73189	54892
NCAPG2	UNC0638	-0.107585	0.00949969	54892
NCAPG2	VAF-347	0.149522	0.00962072	54892
NCAPG2	VER-155008	-0.071949	0.0886405	54892
NCAPG2	VU0155056	0.0156063	0.977072	54892
NCAPG2	WAY-362450	-0.0459193	0.998521	54892
NCAPG2	WP1130	-0.0894936	0.0276097	54892
NCAPG2	WZ4002	0.0515648	0.481862	54892
NCAPG2	WZ8040	0.0181867	0.766987	54892
NCAPG2	XL765	-0.0981272	0.0562677	54892
NCAPG2	YK 4-279	-0.114855	0.00251745	54892
NCAPG2	YM-155	-0.129119	0.00410775	54892
NCAPG2	ZSTK474	-0.0282833	0.636821	54892
NCAPG2	abiraterone	0.121435	0.343739	54892
NCAPG2	afatinib	0.106966	0.0166176	54892
NCAPG2	alisertib	-0.0617344	0.12433	54892
NCAPG2	alvocidib	-0.0249594	0.695264	54892
NCAPG2	apicidin	-0.068389	0.0775322	54892
NCAPG2	austocystin D	0.0646472	0.173395	54892
NCAPG2	avicin D	0.0571583	0.544416	54892
NCAPG2	avrainvillamide	-0.0951272	0.0512277	54892
NCAPG2	axitinib	-0.105938	0.00641568	54892
NCAPG2	azacitidine	-0.00160942	0.979268	54892
NCAPG2	bafilomycin A1	-0.193699	0.664158	54892
NCAPG2	barasertib	-0.145915	0.000149187	54892
NCAPG2	bardoxolone methyl	-0.0511945	0.241741	54892
NCAPG2	belinostat	-0.106924	0.0578658	54892
NCAPG2	bendamustine	-0.0845631	0.0486919	54892
NCAPG2	betulinic acid	-0.00527332	0.985693	54892
NCAPG2	bexarotene	-0.072763	0.093787	54892
NCAPG2	birinapant	-0.0192465	0.812581	54892
NCAPG2	blebbistatin	0.0373286	0.963346	54892
NCAPG2	bleomycin A2	0.0512304	0.361595	54892
NCAPG2	bortezomib	-0.0809872	0.0434094	54892
NCAPG2	bosutinib	-0.0468756	0.273897	54892
NCAPG2	brefeldin A	0.0287712	0.558726	54892
NCAPG2	brivanib	-0.0682066	0.0976234	54892
NCAPG2	cabozantinib	-0.0756274	0.10634	54892
NCAPG2	canertinib	0.0509693	0.287006	54892
NCAPG2	cediranib	0.0326662	0.823308	54892
NCAPG2	ceranib-2	-0.114918	0.00238169	54892
NCAPG2	cerulenin	-0.120197	0.00180799	54892
NCAPG2	chlorambucil	-0.102602	0.00892299	54892
NCAPG2	ciclopirox	-0.128592	0.000587318	54892
NCAPG2	ciclosporin	-0.010169	0.883087	54892
NCAPG2	cimetidine	0.0484371	0.972471	54892
NCAPG2	clofarabine	-0.102468	0.00669605	54892
NCAPG2	crizotinib	-0.0969022	0.0135699	54892
NCAPG2	cucurbitacin I	-0.0944929	0.0208442	54892
NCAPG2	curcumin	-0.110912	0.00409156	54892
NCAPG2	cyanoquinoline 11	-0.0537172	0.567903	54892
NCAPG2	cyclophosphamide	0.0776978	0.993392	54892
NCAPG2	cytarabine hydrochloride	-0.079585	0.0378103	54892
NCAPG2	cytochalasin B	-0.0766151	0.119212	54892
NCAPG2	dabrafenib	-0.0885353	0.230962	54892
NCAPG2	dacarbazine	-0.109502	0.00479928	54892
NCAPG2	daporinad	-0.0389345	0.424098	54892
NCAPG2	darinaparsin	-0.141971	0.0190158	54892
NCAPG2	dasatinib	0.0730794	0.11034	54892
NCAPG2	decitabine	-0.0839907	0.028234	54892
NCAPG2	dexamethasone	-0.104482	0.0122598	54892
NCAPG2	dinaciclib	-0.0629973	0.284326	54892
NCAPG2	docetaxel	-0.103228	0.0890118	54892
NCAPG2	doxorubicin	-0.124483	0.000844321	54892
NCAPG2	elocalcitol	-0.0429683	0.290899	54892
NCAPG2	entinostat	-0.0923498	0.0178851	54892
NCAPG2	epigallocatechin-3-monogallate	-0.126668	0.00332016	54892
NCAPG2	erastin	-0.0246223	0.61244	54892
NCAPG2	erismodegib	0.0351779	0.680736	54892
NCAPG2	erlotinib	0.128325	0.00195112	54892
NCAPG2	etomoxir	0.0199323	0.97986	54892
NCAPG2	etoposide	-0.134612	0.000363213	54892
NCAPG2	fingolimod	-0.0718678	0.0737208	54892
NCAPG2	fluorouracil	0.0322141	0.433845	54892
NCAPG2	fluvastatin	-0.0738604	0.143983	54892
NCAPG2	foretinib	-0.107368	0.00892972	54892
NCAPG2	fulvestrant	-0.00583995	0.991892	54892
NCAPG2	fumonisin B1	0.0241649	0.729749	54892
NCAPG2	gefitinib	0.0841903	0.0782557	54892
NCAPG2	gemcitabine	-0.0668174	0.104343	54892
NCAPG2	gossypol	-0.0863465	0.0331924	54892
NCAPG2	hyperforin	0.0021675	0.98882	54892
NCAPG2	ibrutinib	0.0877174	0.117436	54892
NCAPG2	ifosfamide	0.0630813	0.746176	54892
NCAPG2	imatinib	-0.0410551	0.364349	54892
NCAPG2	importazole	-0.00338939	0.97273	54892
NCAPG2	indisulam	-0.0565134	0.170932	54892
NCAPG2	isoevodiamine	-0.09774	0.0105815	54892
NCAPG2	isoliquiritigenin	-0.0729905	0.423118	54892
NCAPG2	isonicotinohydroxamic acid	0.118192	0.95765	54892
NCAPG2	istradefylline	0.0115743	0.958829	54892
NCAPG2	itraconazole	-0.068746	0.294078	54892
NCAPG2	lapatinib	0.0383734	0.426204	54892
NCAPG2	lenvatinib	-0.0458401	0.336162	54892
NCAPG2	leptomycin B	-0.0800923	0.0349074	54892
NCAPG2	linifanib	-0.0847496	0.030489	54892
NCAPG2	linsitinib	-0.0271505	0.569501	54892
NCAPG2	lomeguatrib	-0.0482339	0.395741	54892
NCAPG2	lovastatin	-0.0144896	0.817787	54892
NCAPG2	manumycin A	-0.119915	0.00163222	54892
NCAPG2	marinopyrrole A	-0.134163	0.00724769	54892
NCAPG2	masitinib	-0.0834959	0.0452916	54892
NCAPG2	methotrexate	-0.0824383	0.0470327	54892
NCAPG2	methylstat	-0.130912	0.00578785	54892
NCAPG2	mitomycin	-0.153194	5.4087e-05	54892
NCAPG2	momelotinib	-0.0383296	0.376666	54892
NCAPG2	myricetin	0.0339471	0.772453	54892
NCAPG2	myriocin	0.128747	0.796392	54892
NCAPG2	nakiterpiosin	-0.115445	0.00264905	54892
NCAPG2	narciclasine	-0.0815218	0.0370545	54892
NCAPG2	navitoclax	-0.129329	0.00139435	54892
NCAPG2	necrostatin-1	-0.0351069	0.487968	54892
NCAPG2	necrostatin-7	-0.0631682	0.167007	54892
NCAPG2	necrosulfonamide	-0.177816	0.000120189	54892
NCAPG2	nelarabine	0.0105953	0.980542	54892
NCAPG2	neopeltolide	-0.153942	0.088949	54892
NCAPG2	neratinib	0.044833	0.329401	54892
NCAPG2	neuronal differentiation inducer III	-0.0207041	0.622104	54892
NCAPG2	niclosamide	-0.11226	0.00707632	54892
NCAPG2	nilotinib	-0.0114521	0.921884	54892
NCAPG2	nintedanib	-0.0574305	0.286798	54892
NCAPG2	nutlin-3	-0.0501359	0.236351	54892
NCAPG2	obatoclax	-0.0930488	0.0167044	54892
NCAPG2	olaparib	-0.0763871	0.0598187	54892
NCAPG2	oligomycin A	-0.0304151	0.48043	54892
NCAPG2	omacetaxine mepesuccinate	-0.0957291	0.0373668	54892
NCAPG2	ouabain	-0.0373138	0.356237	54892
NCAPG2	paclitaxel	-0.120093	0.0018466	54892
NCAPG2	palmostatin B	-0.0376979	0.76509	54892
NCAPG2	pandacostat	0.033007	0.501971	54892
NCAPG2	panobinostat	-0.0908243	0.0173881	54892
NCAPG2	parbendazole	-0.0995521	0.00804131	54892
NCAPG2	parthenolide	0.029514	0.639775	54892
NCAPG2	pazopanib	-0.116281	0.00312236	54892
NCAPG2	pevonedistat	-0.117638	0.00290321	54892
NCAPG2	phloretin	-0.135152	0.000489783	54892
NCAPG2	pifithrin-alpha	-0.0182368	0.814964	54892
NCAPG2	pifithrin-mu	-0.0884672	0.026545	54892
NCAPG2	piperlongumine	-0.106363	0.00511831	54892
NCAPG2	pitstop2	-0.00330895	0.990649	54892
NCAPG2	pluripotin	0.0401893	0.447501	54892
NCAPG2	procarbazine	0.0186655	0.938835	54892
NCAPG2	prochlorperazine	-0.0713999	0.115515	54892
NCAPG2	purmorphamine	-0.070077	0.136399	54892
NCAPG2	pyrazolanthrone	0.031131	0.573841	54892
NCAPG2	quizartinib	-0.0373595	0.56062	54892
NCAPG2	regorafenib	-0.0417147	0.424182	54892
NCAPG2	rigosertib	-0.0936929	0.0174877	54892
NCAPG2	ruxolitinib	0.00697029	0.891514	54892
NCAPG2	salermide	-0.0584886	0.541684	54892
NCAPG2	saracatinib	0.108079	0.0130263	54892
NCAPG2	selumetinib	0.1172	0.00794857	54892
NCAPG2	semagacestat	0.00494598	0.982348	54892
NCAPG2	serdemetan	-0.0519929	0.215251	54892
NCAPG2	sildenafil	0.0807732	0.473116	54892
NCAPG2	silmitasertib	-0.0130168	0.903259	54892
NCAPG2	simvastatin	-0.088003	0.10595	54892
NCAPG2	sirolimus	-0.111611	0.00436761	54892
NCAPG2	sitagliptin	-0.0409595	0.997718	54892
NCAPG2	skepinone-L	-0.112915	0.0677126	54892
NCAPG2	sorafenib	-0.0171451	0.73103	54892
NCAPG2	sotrastaurin	-0.165429	0.000294593	54892
NCAPG2	spautin-1	0.00810967	0.893217	54892
NCAPG2	staurosporine	-0.0262048	0.877325	54892
NCAPG2	sunitinib	-0.0561434	0.177509	54892
NCAPG2	tacedinaline	-0.0997027	0.0333689	54892
NCAPG2	tacrolimus	-0.106853	0.0104205	54892
NCAPG2	tamatinib	0.0684606	0.358158	54892
NCAPG2	tamoxifen	0.00345694	0.971525	54892
NCAPG2	tandutinib	-0.0034605	0.948266	54892
NCAPG2	tanespimycin	0.00187833	0.979714	54892
NCAPG2	temozolomide	0.00462299	0.96115	54892
NCAPG2	temsirolimus	-0.103665	0.0905756	54892
NCAPG2	teniposide	-0.20161	0.00012781	54892
NCAPG2	thalidomide	-0.0756757	0.66256	54892
NCAPG2	tigecycline	-0.100213	0.0961732	54892
NCAPG2	tipifarnib-P1	-0.00110442	0.980837	54892
NCAPG2	tipifarnib-P2	-0.136016	0.01249	54892
NCAPG2	tivantinib	-0.0951201	0.102018	54892
NCAPG2	tivozanib	-0.0542179	0.27088	54892
NCAPG2	topotecan	-0.126015	0.000780355	54892
NCAPG2	tosedostat	-0.0722726	0.0945249	54892
NCAPG2	tozasertib	-0.204555	0.210871	54892
NCAPG2	trametinib	0.114347	0.107425	54892
NCAPG2	tretinoin	-0.0474127	0.275368	54892
NCAPG2	triazolothiadiazine	-0.141998	0.000127883	54892
NCAPG2	trifluoperazine	-0.032325	0.57283	54892
NCAPG2	triptolide	0.0232768	0.585175	54892
NCAPG2	tubastatin A	-0.071187	0.262817	54892
NCAPG2	valdecoxib	-0.0930194	0.0208784	54892
NCAPG2	vandetanib	0.127837	0.00477827	54892
NCAPG2	veliparib	0.00870298	0.936181	54892
NCAPG2	vemurafenib	0.0144771	0.834282	54892
NCAPG2	vincristine	-0.106544	0.00403524	54892
NCAPG2	vorapaxar	-0.0626282	0.185248	54892
NCAPG2	vorinostat	-0.0885474	0.0228307	54892
NCAPG2	zebularine	-0.0807645	0.0436329	54892
