# Supplementary material for: Pan-cancer analysis of the immune aspects and prognostic value of NCAPG2
Source: Heliyon. 2023 Jul 13;9(7):e18051. doi: 10.1016/j.heliyon.2023.e18051 (PMC10368848; doi:10.1016/j.heliyon.2023.e18051)
Supplement: Multimedia component 5 [file mmc5.xlsx]

## Sheet: ImmuneScore,StromalScore,ESTIMA
Immu	StromalScore	StromalScore	StromalScore	StromalScore	ImmuneScore	ImmuneScore	ImmuneScore	ImmuneScore	ESTIMATEScore	ESTIMATEScore	ESTIMATEScore	ESTIMATEScore
Method	pearson_R	pearson_P	spearman_P	spearman_R	pearson_R	pearson_P	spearman_P	spearman_R	pearson_R	pearson_P	spearman_P	spearman_R
GBM(N=152)	-0.415995	9.8226e-08	-0.393071	5.46517e-07	-0.43463	2.20803e-08	-0.419609	7.40566e-08	-0.443005	1.09571e-08	-0.415991	9.82525e-08
GBMLGG(N=656)	0.0941906	0.0158122	0.150934	0.000104162	0.0570117	0.144672	0.104036	0.00765792	0.0740029	0.0581742	0.125811	0.00124211
LGG(N=504)	0.0093574	0.834014	0.0271208	0.543545	-0.00507505	0.909513	0.0233099	0.601616	0.000471062	0.991583	0.0235995	0.597107
UCEC(N=178)	-0.208134	0.00530535	-0.141757	0.0590933	-0.305296	3.41557e-05	-0.282229	0.000135217	-0.293057	7.19216e-05	-0.240978	0.00119409
LAML(N=142)	-0.00313781	0.970436	-0.00136844	0.987105	-0.0165391	0.845113	-0.000725083	0.993167	-0.0116416	0.890632	0.00555757	0.947663
BRCA(N=1077)	-0.215708	8.35456e-13	-0.241915	8.29719e-16	-0.119441	8.51994e-05	-0.115828	0.000139173	-0.183261	1.37323e-09	-0.191076	2.58641e-10
CESC(N=291)	-0.183075	0.00171196	-0.207055	0.000377262	-0.249311	1.68693e-05	-0.233272	5.87525e-05	-0.248812	1.75587e-05	-0.252019	1.3549e-05
LUAD(N=500)	-0.172126	0.00010967	-0.15678	0.000433634	-0.204944	3.83078e-06	-0.198162	8.03355e-06	-0.204663	3.95211e-06	-0.18874	2.15653e-05
ESCA(N=181)	-0.0608955	0.415447	-0.0670978	0.36947	-0.207256	0.0051184	-0.218659	0.00310395	-0.146532	0.0490267	-0.150567	0.0430541
STES(N=569)	-0.360447	6.72844e-19	-0.355153	2.33902e-18	-0.311595	2.81521e-14	-0.322519	3.06767e-15	-0.362661	3.96781e-19	-0.369449	7.65903e-20
SARC(N=258)	-0.264593	1.65965e-05	-0.350423	7.21733e-09	-0.29135	1.92887e-06	-0.308508	4.3003e-07	-0.301549	7.99736e-07	-0.351751	6.27603e-09
KIRP(N=285)	-0.0813919	0.170597	-0.0640913	0.280882	-0.267769	4.54887e-06	-0.276318	2.17085e-06	-0.204938	0.000498486	-0.20203	0.000601092
KIPAN(N=878)	0.287449	3.64618e-18	0.322535	1.05338e-22	0.110664	0.00102154	0.128774	0.000130133	0.204862	8.97145e-10	0.234779	1.84728e-12
COAD(N=282)	-0.133441	0.0250306	-0.144755	0.0149793	-0.108178	0.0696977	-0.0985246	0.0987017	-0.128559	0.0309084	-0.125139	0.0356955
COADREAD(N=373)	-0.103974	0.0447741	-0.122972	0.0174999	-0.101815	0.0494267	-0.0896994	0.0836199	-0.108967	0.0354048	-0.109042	0.0352767
PRAD(N=495)	0.0200361	0.656542	0.0225255	0.617106	-0.0528676	0.240364	-0.0511069	0.256407	-0.0220755	0.624157	-0.0133932	0.766284
STAD(N=388)	-0.397243	4.05955e-16	-0.383202	5.09555e-15	-0.250795	5.60492e-07	-0.237962	2.13244e-06	-0.353004	7.903e-13	-0.343622	3.40805e-12
HNSC(N=517)	-0.100373	0.022461	-0.114638	0.0090835	-0.0718706	0.102611	-0.0951492	0.0305303	-0.0961884	0.0287516	-0.117846	0.00730954
KIRC(N=528)	0.204204	2.2335e-06	0.214293	6.6866e-07	0.0236036	0.588397	-0.0011	0.979883	0.113195	0.0092348	0.101897	0.0191822
LUSC(N=491)	-0.293148	3.46589e-11	-0.283468	1.58574e-10	-0.332531	3.84965e-14	-0.324813	1.5819e-13	-0.332919	3.58183e-14	-0.326919	1.08008e-13
THYM(N=118)	-0.262252	0.00411965	-0.256802	0.00499858	0.0437014	0.638434	0.0458699	0.62185	-0.103132	0.266421	-0.0992849	0.284766
LIHC(N=363)	-0.131541	0.0121262	-0.166174	0.00148683	-0.100084	0.0567706	-0.139664	0.00770231	-0.123539	0.0185405	-0.15995	0.00223831
WT(N=80)	-0.326334	0.00313468	-0.340647	0.00198865	-0.567948	3.92002e-08	-0.532255	3.74833e-07	-0.48291	5.71285e-06	-0.487154	4.59412e-06
SKCM(N=452)	-0.147959	0.00160878	-0.152679	0.00112944	-0.190352	4.64039e-05	-0.190523	4.5666e-05	-0.187677	5.95084e-05	-0.187696	5.94044e-05
BLCA(N=405)	-0.0189062	0.704437	-0.0313882	0.528774	0.020607	0.679262	0.0192371	0.699513	0.00100713	0.98388	-0.00766086	0.877848
THCA(N=503)	0.00931794	0.834866	-0.00717296	0.872507	-0.0699953	0.116917	-0.068215	0.126543	-0.0423142	0.343602	-0.0495714	0.267134
NB(N=153)	-0.465787	1.30209e-09	-0.41659	8.49914e-08	-0.197146	0.0145825	-0.138871	0.0869054	-0.337869	1.94394e-05	-0.289979	0.000277041
MESO(N=85)	0.0825875	0.452394	0.0959272	0.382485	-0.123743	0.259192	-0.115509	0.292476	-0.0469623	0.669528	-0.0423205	0.700555
READ(N=91)	-0.021728	0.838017	-0.0505021	0.6345	-0.0782942	0.460704	-0.0367657	0.729349	-0.0493406	0.642321	-0.0625662	0.555747
OV(N=417)	-0.0826142	0.092018	-0.055133	0.2613	-0.105146	0.031821	-0.108818	0.0262792	-0.103571	0.0344878	-0.0948389	0.0529639
UVM(N=79)	0.0160061	0.888655	0.0640854	0.574728	0.0927099	0.416424	0.0950752	0.404581	0.0724786	0.525577	0.0973636	0.393314
PAAD(N=177)	0.0785376	0.298768	-0.022378	0.767499	0.00514721	0.94579	-0.103183	0.171725	0.0434625	0.565694	-0.0679348	0.368946
TGCT(N=132)	-0.303279	0.000407933	-0.380668	6.71104e-06	-0.30322	0.000409041	-0.293014	0.000650549	-0.371061	1.18665e-05	-0.3863	4.7641e-06
UCS(N=56)	0.10269	0.451374	0.17512	0.196731	-0.188426	0.164304	-0.0819549	0.548191	-0.0613658	0.653225	0.0550239	0.68711
LAML(N=214)	0.35089	1.3525e-07	0.396417	1.81784e-09	-0.0549658	0.423725	-0.0169247	0.805562	0.135139	0.0483359	0.164567	0.0159633
ALL(N=86)	0.0552465	0.613402	-0.0186239	0.864854	-0.0189127	0.862779	-0.0758729	0.48748	0.00642925	0.953151	-0.0479937	0.660795
PCPG(N=177)	0.0302725	0.689166	0.0116039	0.878168	-0.0965182	0.201257	-0.0793254	0.293933	-0.0339658	0.653566	-0.0340663	0.652608
ACC(N=77)	-0.151211	0.189274	-0.240419	0.0351904	-0.280171	0.0135901	-0.336416	0.00277641	-0.235794	0.0389755	-0.301069	0.00779786
DLBC(N=46)	0.0856464	0.571436	0.0341042	0.821975	0.13415	0.374091	0.11033	0.465431	0.132019	0.381798	0.109467	0.468951
KICH(N=65)	0.0457826	0.717248	-0.0322567	0.79866	-0.0956781	0.448358	-0.143363	0.254579	-0.0353986	0.779521	-0.110625	0.380333
CHOL(N=36)	-0.173686	0.311031	-0.102194	0.553125	-0.109139	0.526329	-0.0732351	0.67122	-0.140985	0.412121	-0.0849476	0.622303

## Sheet: TIMER
Immu	B cell	B cell	B cell	B cell	T cell CD4	T cell CD4	T cell CD4	T cell CD4	T cell CD8	T cell CD8	T cell CD8	T cell CD8	Neutrophil	Neutrophil	Neutrophil	Neutrophil	Macrophage	Macrophage	Macrophage	Macrophage	DC	DC	DC	DC
Method	pearson_R	pearson_P	spearman_R	spearman_P	pearson_R	pearson_P	spearman_R	spearman_P	pearson_R	pearson_P	spearman_R	spearman_P	pearson_R	pearson_P	spearman_R	spearman_P	pearson_R	pearson_P	spearman_R	spearman_P	pearson_R	pearson_P	spearman_R	spearman_P
ACC(N=77)	-0.00996722	0.93144	-0.0564702	0.625685	0.0516677	0.655406	0.0443901	0.701468	0.204122	0.0749665	0.147577	0.200254	0.165158	0.151165	0.132014	0.252423	0.113397	0.326124	0.0320471	0.782023	0.0223263	0.847169	0.0855072	0.459661
BLCA(N=405)	0.0630919	0.205142	0.00428978	0.931416	0.0947079	0.0568644	0.120489	0.0152605	0.24332	7.18631e-07	0.320077	4.22869e-11	0.32168	3.34046e-11	0.372973	8.1847e-15	0.163182	0.000980898	0.272439	2.5252e-08	0.33044	8.97878e-12	0.345206	8.89981e-13
BRCA(N=1077)	0.0357284	0.241383	0.0853874	0.00504599	0.0312106	0.306157	0.0391262	0.199481	0.072854	0.0167887	0.0820754	0.00704003	0.238972	1.88285e-15	0.241074	1.04978e-15	0.072043	0.018049	0.0986801	0.00118441	0.133958	1.029e-05	0.129964	1.88307e-05
CESC(N=291)	-0.16805	0.00404206	-0.146086	0.012606	-0.0790765	0.178546	-0.0907262	0.122541	-0.00208966	0.971686	0.0888501	0.130499	0.112901	0.054378	0.100123	0.0882117	-0.0520511	0.376317	-0.0576017	0.327484	-0.0702322	0.232325	-0.0444332	0.450198
CHOL(N=36)	-0.122906	0.475149	0.200914	0.240008	-0.17411	0.309831	-0.103224	0.549112	0.277635	0.101123	0.303108	0.0723344	0.271257	0.109538	0.364374	0.0289025	0.152365	0.375014	0.165905	0.333532	0.236696	0.164561	0.294227	0.0815344
COAD(N=282)	0.0409762	0.49313	0.12328	0.0385534	0.0819685	0.169851	0.174982	0.00319652	0.0982872	0.0995205	0.105727	0.0763039	0.0741176	0.214671	0.111833	0.0607189	0.108315	0.069341	0.157907	0.0078927	0.0687689	0.249707	0.13389	0.0245421
COADREAD(N=373)	0.0546337	0.292617	0.142766	0.00574162	0.0823463	0.112347	0.157649	0.00226113	0.101963	0.0490958	0.114329	0.0272523	0.100196	0.0531778	0.15655	0.00242898	0.113786	0.0279965	0.170124	0.000971399	0.0790794	0.127374	0.143735	0.00541701
DLBC(N=46)	0.0387359	0.798271	0.0481991	0.750416	-0.0988437	0.513405	-0.11662	0.440215	0.129784	0.389977	0.300648	0.0423351	0.420896	0.00358277	0.553253	6.67078e-05	-0.106274	0.482093	-0.102575	0.497555	0.19747	0.188361	0.141659	0.347688
ESCA(N=181)	-0.17313	0.0197685	-0.15142	0.0418729	0.00642853	0.931555	0.0814746	0.27556	-0.0325146	0.663909	0.00470626	0.949864	0.0726542	0.331063	0.0669612	0.370447	0.124354	0.0953353	0.11739	0.115527	-0.000672933	0.992827	-0.00286261	0.969492
GBM(N=152)	-0.00763267	0.925644	0.0313034	0.701837	0.0705	0.388092	-0.00262954	0.974351	0.0443509	0.587441	0.0999481	0.220522	-0.207046	0.0104865	-0.18463	0.0227808	-0.217926	0.00699481	-0.0690719	0.3978	0.143142	0.07853	0.0795183	0.330147
GBMLGG(N=656)	0.175862	5.86978e-06	0.193057	6.28706e-07	-0.0744868	0.0565461	-0.0394524	0.313004	0.3835	2.06419e-24	0.381026	4.28596e-24	0.16521	2.11272e-05	0.248537	1.08172e-10	0.0650523	0.0959652	0.154472	7.10535e-05	0.154174	7.34032e-05	0.209184	6.3933e-08
HNSC(N=517)	0.118315	0.00707777	0.0767514	0.0812473	0.182777	2.90051e-05	0.210182	1.42522e-06	-0.042058	0.339878	-0.0257267	0.559459	0.1478	0.000748901	0.128878	0.00332959	-0.0130692	0.766882	-0.00691848	0.875299	0.116589	0.00796382	0.0774607	0.0784664
KICH(N=65)	0.213868	0.0871446	0.335919	0.00622466	0.111823	0.375164	-0.119673	0.34235	0.214926	0.0855559	0.308624	0.0123735	0.22597	0.0703002	0.280213	0.0237706	0.204321	0.102554	0.122449	0.33119	0.28998	0.0191231	0.295861	0.0167176
KIPAN(N=878)	0.198238	3.13179e-09	0.214002	1.48957e-10	0.291721	1.10101e-18	0.333327	3.16183e-24	0.139776	3.23547e-05	0.102478	0.00236413	0.352253	4.77813e-27	0.358826	4.50375e-28	0.206908	6.04484e-10	0.287571	3.52403e-18	0.368428	1.29293e-29	0.347073	2.9556e-26
KIRC(N=528)	0.36242	7.81934e-18	0.362745	7.27448e-18	0.388868	1.66052e-20	0.449875	1.13843e-27	0.237874	3.15533e-08	0.249853	5.87977e-09	0.451554	6.88183e-28	0.473171	8.18692e-31	0.364363	5.07067e-18	0.469292	2.84054e-30	0.504317	2.06603e-35	0.469085	3.03387e-30
KIRP(N=285)	0.0652087	0.272563	0.0636862	0.283941	0.0538259	0.36528	0.112042	0.0588739	0.0394456	0.507171	0.078706	0.185195	0.176422	0.00280128	0.224901	0.000128533	-0.0213334	0.719889	0.0882816	0.137089	0.192471	0.00109236	0.209243	0.000376051
LGG(N=504)	0.318504	2.40256e-13	0.331756	2.05657e-14	-0.00184807	0.966988	0.0197828	0.65772	0.279005	1.82824e-10	0.232058	1.3728e-07	0.248491	1.57061e-08	0.310427	1.01386e-12	0.143789	0.00120844	0.161761	0.000265787	0.204736	3.58538e-06	0.21585	1.00034e-06
LIHC(N=363)	0.217005	3.04544e-05	0.241931	3.11707e-06	0.163886	0.001731	0.209716	5.65623e-05	0.153956	0.00327492	0.103788	0.0481612	0.333951	6.61819e-11	0.302263	4.17655e-09	0.264703	3.09699e-07	0.2491	1.54296e-06	0.308082	2.02279e-09	0.275812	9.25651e-08
LUAD(N=500)	-0.163251	0.000246485	-0.175535	7.94855e-05	-0.0346678	0.439233	-0.0494262	0.269978	0.103978	0.0200447	0.0521854	0.244111	0.281856	1.38739e-10	0.226678	3.00998e-07	0.0188684	0.673833	0.0478907	0.285159	0.0492571	0.271623	0.00333976	0.940618
LUSC(N=491)	-0.0645692	0.153118	-0.0530019	0.241087	0.00498873	0.912202	0.0130573	0.772883	-0.107661	0.0170111	-0.122724	0.00647417	-0.124762	0.00563469	-0.184105	4.05643e-05	-0.122733	0.00647027	-0.0211464	0.640191	-0.104785	0.0202136	-0.134962	0.00272966
MESO(N=85)	0.318639	0.00295777	0.446471	1.84459e-05	0.156897	0.151574	0.205163	0.0596197	0.0986306	0.369155	0.203834	0.0613269	-0.184392	0.0911512	-0.134066	0.221234	0.313645	0.00346695	0.331677	0.00192923	0.324835	0.00241976	0.344085	0.00126238
OV(N=417)	0.0414791	0.398196	0.064665	0.187533	0.300658	3.68669e-10	0.357539	5.09134e-14	0.00364825	0.940791	-0.023477	0.632621	0.352057	1.30109e-13	0.413802	1.11127e-18	0.293424	1.00337e-09	0.352	1.31366e-13	0.250732	2.1277e-07	0.234839	1.24007e-06
PAAD(N=177)	0.154607	0.0399076	0.257837	0.000530698	0.0167839	0.824525	-0.0809411	0.284178	0.374436	2.83247e-07	0.286317	0.000111818	0.357451	1.03837e-06	0.277335	0.000186132	0.160342	0.0330145	0.104677	0.16557	0.420793	5.4875e-09	0.354094	1.3307e-06
PCPG(N=177)	0.461538	1.00904e-10	0.462006	9.60795e-11	0.0237875	0.753313	0.0584861	0.439371	0.288006	0.000101402	0.325595	9.77111e-06	0.195985	0.00894007	0.260556	0.000460715	0.108176	0.151802	0.208666	0.0053166	0.311527	2.43502e-05	0.331865	6.40857e-06
PRAD(N=495)	0.38573	5.22984e-19	0.48026	6.31785e-30	0.0784192	0.0813352	0.0744001	0.0982486	0.503474	3.58605e-33	0.455095	1.1213e-26	0.36633	3.62777e-17	0.420221	1.34214e-22	0.30342	5.31661e-12	0.30962	1.85406e-12	0.366983	3.15986e-17	0.359846	1.40538e-16
READ(N=91)	0.147549	0.162798	0.268484	0.0100762	0.12847	0.224893	0.0674555	0.525224	0.187971	0.0743785	0.221613	0.0347585	0.376847	0.000231495	0.373574	0.000264921	0.196757	0.0615799	0.226829	0.0306052	0.192587	0.0674099	0.166469	0.114776
SARC(N=258)	-0.0413516	0.508444	0.0585667	0.34878	-0.264693	1.6471e-05	-0.265151	1.59048e-05	0.065317	0.295945	0.0745107	0.233	-0.0781362	0.210981	-0.0785377	0.208638	-0.230008	0.000194066	-0.194705	0.00167585	-0.116529	0.0616202	-0.15019	0.0157606
SKCM(N=452)	-0.0125756	0.789753	0.0390164	0.407944	-0.0782982	0.0963953	-0.0961428	0.0410427	0.0478006	0.310573	0.147171	0.00170492	0.131666	0.00505167	0.144607	0.00205553	-0.0460607	0.328534	0.00669421	0.887137	-0.00172477	0.97083	0.021615	0.64672
STAD(N=388)	-0.059881	0.239287	-0.156277	0.00201942	-0.134498	0.00798214	-0.128374	0.0113741	0.0321988	0.527151	0.0489479	0.336237	0.0291045	0.567617	-0.0202681	0.690639	-0.200959	6.70836e-05	-0.196798	9.53242e-05	-0.0187948	0.712088	-0.0584954	0.250353
STES(N=569)	-0.0769838	0.0665005	-0.0824787	0.0492468	-0.116294	0.00548013	-0.0520905	0.21473	0.0500715	0.23306	0.111162	0.0079538	0.0625322	0.136276	0.0636243	0.129551	-0.133942	0.00136269	-0.0748362	0.0744728	-0.00308111	0.94154	-0.00165054	0.968663
TGCT(N=132)	-0.0458297	0.601803	0.124277	0.155677	-0.200165	0.0213809	-0.272615	0.0015645	0.174442	0.0454469	0.207949	0.0167274	-0.140248	0.108726	-0.143622	0.100399	0.0352489	0.688234	0.146933	0.0927219	-0.10379	0.236286	0.0608027	0.488582
THCA(N=503)	0.337607	7.10773e-15	0.49699	9.77658e-33	0.0346343	0.4383	-0.112663	0.0114539	0.531988	4.26208e-38	0.559344	9.57643e-43	0.62769	1.83247e-56	0.632739	1.29182e-57	0.517013	9.99284e-36	0.57634	7.38878e-46	0.459505	1.21394e-27	0.475426	9.93639e-30
THYM(N=118)	0.743324	5.48231e-22	0.818212	1.17033e-29	0.425011	1.60964e-06	0.483088	3.0146e-08	0.671273	8.92694e-17	0.716825	6.97013e-20	0.143898	0.120043	0.113506	0.221018	0.0235476	0.800187	-0.00829884	0.928931	0.671268	8.93317e-17	0.707021	3.64859e-19
UCEC(N=178)	-0.0676527	0.369576	-0.111579	0.138127	0.0097228	0.89751	0.0410662	0.586262	-0.106374	0.157591	-0.100032	0.184006	0.17849	0.0171374	0.232182	0.00181713	-0.206543	0.00567294	-0.222084	0.00288817	0.388638	8.28619e-08	0.337677	4.03532e-06
UCS(N=56)	-0.109186	0.423107	-0.12946	0.34163	-0.264924	0.0484717	-0.234792	0.0815381	0.408631	0.00176793	0.431852	0.000889304	0.011768	0.931402	-0.0268626	0.844201	0.200389	0.138654	0.332262	0.0123539	0.0940535	0.490516	0.1635	0.228572
UVM(N=79)	0.00149681	0.989554	-0.0791501	0.488073	-0.167645	0.139733	-0.0846187	0.45842	0.197576	0.0809229	0.1962	0.0831039	0.182168	0.108096	0.29035	0.00943901	0.0447415	0.695406	-0.04113	0.718924	-0.0198113	0.862418	-0.0681143	0.55087

## Sheet: EPIC
Immu	Bcells	Bcells	Bcells	Bcells	CAFs	CAFs	CAFs	CAFs	CD4_Tcells	CD4_Tcells	CD4_Tcells	CD4_Tcells	CD8_Tcells	CD8_Tcells	CD8_Tcells	CD8_Tcells	Endothelial	Endothelial	Endothelial	Endothelial	Macrophages	Macrophages	Macrophages	Macrophages	NKcells	NKcells	NKcells	NKcells	otherCells	otherCells	otherCells	otherCells
Method	pearson_R	pearson_P	spearman_R	spearman_P	pearson_R	pearson_P	spearman_R	spearman_P	pearson_R	pearson_P	spearman_R	spearman_P	pearson_R	pearson_P	spearman_R	spearman_P	pearson_R	pearson_P	spearman_R	spearman_P	pearson_R	pearson_P	spearman_R	spearman_P	pearson_R	pearson_P	spearman_R	spearman_P	pearson_R	pearson_P	spearman_R	spearman_P
GBM(N=152)	0.201367	0.0128584	0.295099	0.000223608	0.00641288	0.937501	0.00791595	0.922893	0.298862	0.00018398	0.228191	0.00469128	-0.366799	3.35316e-06	-0.249174	0.00196388	0.025748	0.752857	0.0695606	0.394462	-0.383354	1.08897e-06	-0.344859	1.35617e-05	0.00957288	0.90682	-0.342935	1.52547e-05	0.206738	0.0106046	0.133367	0.10142
GBMLGG(N=656)	-0.14916	0.000125794	-0.127754	0.00104061	0.0998548	0.0104958	0.323629	1.84698e-17	-0.196671	3.82844e-07	-0.195702	4.37691e-07	-0.0700377	0.0730337	0.0651582	0.0954242	0.0866445	0.0264783	0.0721079	0.0649293	-0.0280857	0.472687	0.0744639	0.0566222	-0.0254319	0.515538	0.0258536	0.508598	0.0358596	0.359144	-0.031875	0.415045
LGG(N=504)	-0.0779297	0.0804931	0.0215553	0.629259	0.0536735	0.229038	0.195452	9.88484e-06	-0.115481	0.00946473	-0.0191575	0.667882	0.00384707	0.931345	0.124586	0.00509551	0.0210034	0.638065	-0.10627	0.0170051	0.00392818	0.929901	0.0165877	0.71027	-0.038696	0.386002	-0.0581864	0.192185	0.0321171	0.471881	0.00457164	0.918456
UCEC(N=178)	-0.0413699	0.583493	0.178134	0.0173636	0.118208	0.116068	0.250277	0.000753393	0.0315446	0.675949	0.0639436	0.396454	0.0854842	0.256566	0.0544811	0.47012	-0.0913948	0.225012	0.0517383	0.492794	-0.0808362	0.283429	-0.0628786	0.404382	-0.117399	0.118602	-0.166823	0.0260383	-0.031007	0.681168	-0.104979	0.163142
LAML(N=142)	0.0934409	0.268702	0.0736608	0.383647	0.213937	0.0105735	0.329908	6.08712e-05	0.147068	0.080717	0.268568	0.00123077	0.241289	0.00381894	0.231748	0.00551902	0.177739	0.0343312	0.276047	0.000883365	0.157002	0.0620479	0.138633	0.0998956	0.150587	0.0736464	0.0445695	0.598419	-0.329636	6.17808e-05	-0.531957	9.59507e-12
BRCA(N=1077)	-0.0486072	0.110876	0.0158167	0.604111	-0.0981769	0.00125537	-0.0847417	0.00538913	0.0950192	0.00179777	0.105939	0.000496872	0.186957	6.29157e-10	0.203866	1.44126e-11	-0.232707	1.03855e-14	-0.265808	7.10977e-19	-0.0519838	0.0881646	-0.0124538	0.683093	-0.0345061	0.257873	-0.0551662	0.0703417	0.108348	0.000367891	0.112346	0.00022044
CESC(N=291)	-0.0459128	0.435241	0.0400431	0.49624	0.121482	0.0383513	0.158058	0.00689924	0.00839214	0.886649	0.0199979	0.734079	0.0328701	0.576531	0.0537736	0.360705	0.0294034	0.617403	0.062145	0.290706	-0.0928493	0.113995	-0.111339	0.0578244	-0.144923	0.0133373	-0.191815	0.00100677	-0.0706099	0.229817	-0.0193335	0.742598
LUAD(N=500)	-0.144865	0.00116085	-0.14922	0.000816706	0.138211	0.00195068	0.229075	2.23725e-07	0.0458218	0.306507	0.0735471	0.100451	-0.128784	0.00392035	-0.179778	5.27973e-05	-0.146929	0.000983804	-0.142717	0.00137592	-0.0351131	0.433375	0.0260983	0.560422	-0.0356297	0.426636	0.0355891	0.427163	-0.0223714	0.617744	-0.0412733	0.35706
ESCA(N=181)	-0.17183	0.0207256	-0.0772581	0.301255	0.151509	0.0417512	0.187733	0.0113823	-0.0975793	0.191274	-0.146475	0.0491152	-0.247067	0.000799243	-0.189761	0.0105101	-0.196546	0.00800528	-0.248934	0.000726933	-0.116292	0.118996	-0.0530074	0.478511	-0.148188	0.046496	0.0123136	0.869321	-0.00478662	0.949009	0.0402182	0.590888
STES(N=569)	-0.15404	0.000225681	-0.267261	9.21012e-11	0.0142537	0.734404	-0.0110135	0.79321	0.0480772	0.252225	0.0556875	0.184687	-0.0890353	0.0337227	-0.100646	0.0163232	-0.247724	2.10174e-09	-0.250045	1.46924e-09	-0.145542	0.000496484	-0.181878	1.26904e-05	-0.0494368	0.239044	-0.0398775	0.34236	0.0976814	0.0197789	0.137763	0.000985388
SARC(N=258)	-0.11175	0.0731537	-0.0584218	0.349977	0.00984706	0.874927	0.0266026	0.670617	0.0621002	0.320421	0.149623	0.0161639	-0.0684663	0.27322	-0.00587659	0.925161	-0.144896	0.019892	-0.0989493	0.112845	-0.280218	4.85358e-06	-0.192018	0.00194719	-0.00258922	0.966987	-0.172234	0.00554035	0.0822214	0.18801	0.0966419	0.121529
KIRP(N=285)	0.0555251	0.350318	0.258957	9.50015e-06	0.131087	0.026909	0.209863	0.000360904	0.168789	0.00427012	0.211257	0.000328941	0.110557	0.0623305	0.372434	8.30746e-11	0.177257	0.00267239	0.250353	1.90137e-05	-0.245121	2.86513e-05	-0.214592	0.000262847	-0.049093	0.409008	-0.252645	1.58428e-05	-0.0891355	0.133315	-0.153765	0.00932426
KIPAN(N=878)	-0.00279478	0.934094	0.13263	8.08784e-05	0.248361	8.266e-14	0.381769	7.59836e-32	0.0204046	0.545969	-0.00288953	0.931865	0.27325	1.68617e-16	0.411269	3.68804e-37	0.285735	5.86047e-18	0.33957	3.89818e-25	-0.0485265	0.150806	0.0572877	0.0897969	-0.087774	0.009264	-0.10652	0.00157343	-0.363902	6.99888e-29	-0.389161	3.97368e-33
COAD(N=282)	-0.0397967	0.50567	0.0347059	0.561646	-0.0112708	0.850536	-0.0204577	0.732311	-0.105921	0.0757622	-0.0348411	0.560123	0.0496736	0.40599	0.0692792	0.246203	-0.0300472	0.615351	0.0731665	0.220628	-0.100352	0.0925767	-0.0451245	0.450376	0.0138296	0.817145	-0.00289252	0.961431	0.0402929	0.500374	0.0284075	0.634773
COADREAD(N=373)	-0.02879	0.57939	0.0546978	0.292051	0.00667261	0.897802	0.0142587	0.783723	-0.00974742	0.851169	-0.00640089	0.901942	0.0998684	0.0539639	0.0625466	0.228164	0.0563735	0.277495	0.0924625	0.0744926	-0.0801531	0.122273	-0.0244202	0.63827	0.00679916	0.895875	0.0173174	0.738865	-0.0197415	0.703924	-0.0121705	0.814774
PRAD(N=495)	0.148016	0.000956454	0.280416	2.13977e-10	0.239552	6.85345e-08	0.348685	1.34638e-15	0.197349	9.72488e-06	0.219166	8.48783e-07	0.379982	1.89215e-18	0.339073	8.78159e-15	0.0364842	0.417974	-0.00184957	0.967259	0.179192	6.09257e-05	0.197458	9.61281e-06	0.116499	0.00948054	-0.0424961	0.345418	-0.297102	1.51644e-11	-0.278484	2.87518e-10
STAD(N=388)	-0.122868	0.0154525	-0.240324	1.6767e-06	-0.0620076	0.222981	-0.0772277	0.128871	-0.0562186	0.269299	-0.0731493	0.150391	-0.0153358	0.76332	-0.0186295	0.714509	-0.280306	1.94795e-08	-0.280164	1.9817e-08	-0.0693532	0.172778	-0.0971718	0.0558229	-0.00720748	0.887463	0.0192336	0.705675	0.168027	0.000891403	0.223227	9.03706e-06
HNSC(N=517)	0.091936	0.0366381	0.20996	1.46295e-06	-0.0338626	0.442302	0.0618585	0.160183	0.304638	1.45273e-12	0.271556	3.43079e-10	-0.00240416	0.956511	-0.0123897	0.778679	0.148996	0.000677309	0.151125	0.000565308	0.0679707	0.122701	0.0953164	0.0302379	-0.187079	1.8581e-05	-0.227828	1.63428e-07	-0.0652726	0.138305	-0.157281	0.000330789
KIRC(N=528)	-0.0666823	0.125939	0.0238788	0.584055	0.221445	2.74284e-07	0.238436	2.92196e-08	0.135789	0.00176423	0.177557	4.07959e-05	0.219022	3.72202e-07	0.263895	7.32185e-10	0.16458	0.000145441	0.176056	4.74799e-05	0.0727741	0.0948257	0.0855829	0.0493574	-0.191849	9.02954e-06	-0.297659	2.9026e-12	-0.302444	1.24661e-12	-0.284007	2.97314e-11
LUSC(N=491)	-0.154995	0.000567799	-0.178603	6.90491e-05	-0.078834	0.080966	-0.0652295	0.148952	0.0795996	0.0780506	0.0854471	0.0584886	0.0370197	0.413076	0.0178849	0.692603	-0.188976	2.49999e-05	-0.108115	0.0165483	-0.207837	3.41009e-06	-0.203597	5.4253e-06	-0.0327807	0.468627	-0.131123	0.00360655	0.121369	0.00709288	0.10427	0.0208396
THYM(N=118)	-0.199619	0.0302197	-0.143007	0.122377	0.0373448	0.68806	-0.121464	0.190112	-0.0967154	0.297477	-0.275183	0.00256234	0.599876	7.0578e-13	0.624506	4.13491e-14	-0.287988	0.00156517	-0.343608	0.000139267	-0.254864	0.00534925	-0.276183	0.00246754	-0.285431	0.00173025	-0.0180047	0.846556	-0.590877	1.87543e-12	-0.629035	2.38749e-14
LIHC(N=363)	-0.0670764	0.202307	0.0917559	0.0808389	0.123036	0.0190282	0.276955	8.14942e-08	0.080088	0.127742	0.202627	0.000101223	0.0146618	0.780708	0.0216245	0.681344	-0.0858998	0.102261	0.014717	0.779903	-0.421481	4.57933e-17	-0.451319	1.28607e-19	-0.110232	0.0357848	-0.152344	0.00361967	0.399227	2.54466e-15	0.435449	3.1454e-18
WT(N=80)	0.213186	0.0576075	0.221425	0.0483939	0.0034607	0.975695	0.0751524	0.507624	0.3425	0.00187194	0.268308	0.016113	0.302468	0.00639197	0.385842	0.000408275	0.100367	0.375715	0.172457	0.126089	-0.285199	0.0103401	-0.320183	0.00378715	-0.105081	0.353587	-0.149672	0.185133	-0.0730039	0.519868	-0.201524	0.0730443
SKCM(N=452)	-0.0985938	0.0361322	-0.153148	0.00108987	-0.0432063	0.359424	0.117498	0.0124266	-0.0152389	0.746616	0.053179	0.259206	-0.029884	0.526261	0.0154568	0.743119	-0.0294419	0.532401	-0.0332225	0.481085	-0.133763	0.00438869	-0.12957	0.00580315	-0.0591614	0.209332	-0.0958187	0.0417322	0.106046	0.0241526	0.0625829	0.184129
BLCA(N=405)	0.0368434	0.459653	0.0591285	0.23511	0.0218406	0.661221	0.117886	0.0176267	-0.320769	3.82023e-11	-0.257785	1.43295e-07	0.0746352	0.133756	0.0280344	0.573742	-0.210576	1.9315e-05	-0.272454	2.52066e-08	0.107936	0.0298698	0.166814	0.000750759	0.0185963	0.709061	0.184179	0.000193761	0.109214	0.0279721	0.157397	0.001485
THCA(N=503)	0.0226692	0.612002	0.181418	4.2642e-05	0.14425	0.00117816	0.210207	1.97511e-06	0.472802	2.23263e-29	0.488922	1.38159e-31	-0.00646673	0.884968	0.0277575	0.534529	-0.0436614	0.328444	-0.0386113	0.387518	-0.0823015	0.0651295	-0.0839004	0.0600638	-0.11075	0.0129432	-0.177624	6.18405e-05	-0.211401	1.72183e-06	-0.229602	1.92611e-07
NB(N=153)	0.112515	0.166137	0.255282	0.00144902	-0.132435	0.102702	-0.189537	0.0189491	0.0388655	0.633378	0.00449656	0.956008	0.0831001	0.307145	0.0849153	0.296663	-0.181567	0.0246943	-0.230551	0.00414255	-0.317974	6.19336e-05	-0.250608	0.00178144	0.066588	0.413471	-0.0746288	0.359239	0.168588	0.0372369	0.193833	0.0163623
MESO(N=85)	0.00169898	0.987688	-0.153032	0.162039	0.268848	0.0128484	0.443042	2.17504e-05	-0.130078	0.235403	-0.183089	0.0935	-0.0305502	0.781355	-0.0759542	0.489632	0.0690543	0.530022	0.211212	0.0523316	0.105513	0.336522	0.0504505	0.646568	-0.167019	0.126564	-0.0969825	0.377247	-0.286179	0.0079272	-0.411294	9.21683e-05
READ(N=91)	0.000348972	0.997381	0.134497	0.203705	0.065735	0.535868	0.111125	0.294332	0.165669	0.116556	0.0797745	0.452244	0.162512	0.123783	0.00562992	0.957761	0.175382	0.0963471	0.146577	0.165616	-0.00546559	0.958992	0.0343051	0.746831	-0.022893	0.82946	0.0880402	0.406622	-0.162966	0.122724	-0.131829	0.2129
OV(N=417)	0.0612686	0.211827	0.138568	0.00458487	0.0995677	0.0421355	0.147421	0.00254541	0.127469	0.00916543	0.14353	0.00330996	0.10246	0.0364818	0.0538671	0.272426	0.162675	0.000855516	0.317792	3.07368e-11	0.08177	0.0954009	0.116267	0.0175408	0.00605543	0.901881	-0.0598812	0.222376	-0.150392	0.00207414	-0.219618	5.99246e-06
UVM(N=79)	0.170171	0.133778	0.139211	0.221111	0.139637	0.219686	0.237962	0.0347056	0.532507	4.38893e-07	0.600334	4.97835e-09	0.431875	7.06275e-05	0.59006	1.04899e-08	-0.0515372	0.651938	-0.0236988	0.835767	0.10403	0.361568	0.146855	0.196536	-0.0164477	0.885603	-0.0978869	0.390763	-0.347483	0.00170306	-0.403915	0.000222982
PAAD(N=177)	-0.0131483	0.862105	-0.0830814	0.271595	0.216334	0.00382705	0.214871	0.00407835	0.094316	0.211779	0.0414558	0.583787	0.167194	0.0261285	0.119485	0.113179	-0.0272998	0.718329	-0.152363	0.0429149	0.127483	0.0908487	0.0105663	0.888989	0.131186	0.0817752	0.212065	0.00460195	-0.226472	0.0024362	-0.151229	0.0445061
TGCT(N=132)	-0.244414	0.00473748	-0.174409	0.0454887	-0.0556376	0.526317	0.0273855	0.755268	-0.254878	0.00318443	-0.0948643	0.27926	0.033698	0.701285	0.0308266	0.725674	-0.182471	0.0362507	-0.222671	0.01028	-0.308412	0.000320931	-0.163681	0.0607461	-0.144356	0.0986556	-0.126116	0.149601	0.190172	0.0289545	0.340058	6.62505e-05
UCS(N=56)	-0.233998	0.0826043	-0.198154	0.143203	0.33012	0.0129637	0.423718	0.0011376	0.0123258	0.92816	0.0221463	0.871298	0.140181	0.302797	0.0149009	0.913203	0.055096	0.686722	0.116131	0.394028	-0.0797869	0.558859	0.138209	0.309715	-0.165666	0.22238	-0.106152	0.436183	-0.322424	0.0153723	-0.421805	0.0012044
LAML(N=214)	-0.388659	3.9733e-09	-0.295361	1.11342e-05	0.106796	0.119329	0.230646	0.000673214	0.0831257	0.225896	0.0827195	0.22818	0.384895	5.76451e-09	0.472561	2.6487e-13	0.198069	0.00362114	0.202922	0.00286188	0.152057	0.0261265	0.332621	6.36329e-07	-0.208627	0.00215567	-0.128758	0.0600577	0.177518	0.00925839	0.0312835	0.649059
ALL(N=86)	0.0900778	0.409484	0.0956101	0.381201	0.0242994	0.824253	0.310417	0.00362839	0.392945	0.000182261	0.381242	0.000292845	-0.195855	0.0707228	0.0546923	0.616971	0.045405	0.678053	0.0351816	0.747766	0.00206796	0.984923	0.056032	0.608358	-0.198095	0.0674984	-0.219788	0.0420181	-0.234094	0.0300547	-0.228921	0.0339977
PCPG(N=177)	0.0820047	0.277877	0.161741	0.0314951	0.104138	0.167769	0.176458	0.0188009	0.0301334	0.69052	0.0393749	0.602828	0.0777199	0.303843	0.105554	0.162032	0.0114978	0.879274	0.0500385	0.508345	-0.139734	0.0635984	0.0429532	0.57026	0.0580612	0.442707	-0.153639	0.0411828	-0.055139	0.466042	-0.0833517	0.270033
ACC(N=77)	-0.104245	0.366928	-0.0969563	0.401553	0.239415	0.0359846	0.263501	0.0205867	-0.0859591	0.457283	-0.00587574	0.959551	-0.214038	0.0615975	-0.134025	0.245204	-0.122232	0.289592	-0.0269995	0.815694	-0.294295	0.00937683	-0.194728	0.0896841	0.0707195	0.541083	-0.253906	0.0258656	0.180797	0.115594	0.00763715	0.947441
DLBC(N=46)	0.381533	0.00888998	0.314462	0.0333029	0.279888	0.0595792	0.179525	0.232549	-0.385416	0.00816576	-0.323959	0.0280677	0.189607	0.206924	0.119704	0.428137	-0.0851786	0.573547	-0.06679	0.6592	-0.109442	0.46905	0.0265803	0.860808	0.0985692	0.514582	-0.0218933	0.88517	-0.426665	0.00310727	-0.342584	0.0197751
KICH(N=65)	0.0589886	0.640671	0.107763	0.392859	0.204967	0.101448	0.406923	0.000768473	0.212572	0.0891216	0.287447	0.020247	0.25848	0.0376198	0.295664	0.0167936	-0.0567711	0.653298	-0.0343328	0.786	-0.0364341	0.773242	-0.127278	0.312325	-0.217712	0.0814804	-0.141855	0.259661	-0.206739	0.0984641	-0.194654	0.12023
CHOL(N=36)	-0.165714	0.334096	0.00810863	0.962565	0.124033	0.471079	0.224725	0.187607	-0.0644098	0.708994	0.0961452	0.576976	0.239409	0.159633	0.18032	0.292617	-0.145675	0.396582	-0.0967887	0.574417	0.0373132	0.828946	-0.0539288	0.754751	-0.0560436	0.745446	-0.344166	0.0398417	0.0832342	0.629366	-0.0808289	0.639337

## Sheet: quanTIseq
Immu	B_cells	B_cells	B_cells	B_cells	Macrophages_M1	Macrophages_M1	Macrophages_M1	Macrophages_M1	Macrophages_M2	Macrophages_M2	Macrophages_M2	Macrophages_M2	Monocytes	Monocytes	Monocytes	Monocytes	Neutrophils	Neutrophils	Neutrophils	Neutrophils	NK_cells	NK_cells	NK_cells	NK_cells	T_cells_CD4	T_cells_CD4	T_cells_CD4	T_cells_CD4	T_cells_CD8	T_cells_CD8	T_cells_CD8	T_cells_CD8	Tregs	Tregs	Tregs	Tregs	Dendritic_cells	Dendritic_cells	Dendritic_cells	Dendritic_cells	Other	Other	Other	Other
Method	pearson_R	pearson_P	spearman_R	spearman_P	pearson_R	pearson_P	spearman_R	spearman_P	pearson_R	pearson_P	spearman_R	spearman_P	pearson_R	pearson_P	spearman_R	spearman_P	pearson_R	pearson_P	spearman_R	spearman_P	pearson_R	pearson_P	spearman_R	spearman_P	pearson_R	pearson_P	spearman_R	spearman_P	pearson_R	pearson_P	spearman_R	spearman_P	pearson_R	pearson_P	spearman_R	spearman_P	pearson_R	pearson_P	spearman_R	spearman_P	pearson_R	pearson_P	spearman_R	spearman_P
GBM(N=152)	0.239925	0.00290905	0.241667	0.0027045	-0.379294	1.44312e-06	-0.333315	2.71558e-05	-0.330412	3.21981e-05	-0.333816	2.63657e-05	0.278102	0.000522286	0.268848	0.000810734	-0.0554672	0.497313	-0.0732599	0.369741	0.427434	3.97151e-08	0.410148	1.54052e-07	0.225804	0.00515566	0.0992625	0.22372	-0.00992988	0.903361	-0.124519	0.126401	0.128752	0.113914	0.188115	0.0202946	0.107822	0.186099	0.0658131	0.420488	-0.118829	0.144813	-0.15957	0.0495686
GBMLGG(N=656)	0.00203338	0.958544	0.0761863	0.0511242	-0.00274903	0.943975	0.116467	0.00281274	0.087318	0.025323	0.142576	0.000248788	0.0553669	0.156639	0.0287251	0.462663	-0.00238032	0.951479	0.00361082	0.926455	0.0251821	0.519674	0.0128845	0.741862	0.286322	7.63088e-14	0.232439	1.69421e-09	0.0463409	0.235907	0.0613545	0.116433	0.183371	2.27e-06	0.193475	5.93924e-07	0.162322	2.95032e-05	0.168391	1.45306e-05	-0.344427	1.04427e-19	-0.398619	2.06868e-26
LGG(N=504)	0.0774678	0.0823094	0.201383	5.1994e-06	0.0417819	0.349232	0.065066	0.144662	0.065427	0.142442	0.0600029	0.178648	0.0524406	0.239925	0.0501511	0.261098	NA	NA	NA	NA	0.116367	0.00892734	0.112321	0.0116252	0.251861	9.87291e-09	0.186167	2.60057e-05	-0.00233883	0.958229	0.0283281	0.525747	0.252647	8.85153e-09	0.21442	1.1835e-06	0.138893	0.00177465	0.143238	0.00126264	-0.352896	3.16009e-16	-0.385159	2.86292e-19
UCEC(N=178)	0.184123	0.0138834	0.19067	0.010792	0.0907226	0.228455	0.0494797	0.511893	0.183437	0.014248	0.10068	0.181167	-0.0471089	0.532345	0.0353387	0.639569	0.167218	0.0256823	0.0554171	0.462515	0.274389	0.000210221	0.333237	5.48811e-06	0.047152	0.53197	-0.025591	0.734552	0.00547248	0.942205	-0.0243354	0.747123	0.0867247	0.249703	0.0952008	0.206208	0.191014	0.0106476	0.195075	0.00906991	-0.328236	7.71599e-06	-0.301092	4.4278e-05
LAML(N=142)	0.240565	0.00392905	0.382673	2.60251e-06	0.144805	0.0855469	0.207546	0.0131977	0.0897471	0.288166	-0.0126734	0.881007	0.147825	0.0791519	0.0582399	0.491164	0.280969	0.000706518	0.183041	0.0292308	0.322655	8.99722e-05	0.370543	5.64805e-06	-0.131759	0.118044	-0.261052	0.00170166	0.142287	0.0911888	0.212476	0.011129	0.477621	1.85193e-09	0.38133	2.8401e-06	0.055002	0.515612	0.0873921	0.301056	-0.393756	1.24724e-06	-0.457632	1.02956e-08
BRCA(N=1077)	0.091407	0.0026771	0.233508	8.37145e-15	0.170329	1.86075e-08	0.162625	8.02569e-08	-0.135141	8.57498e-06	-0.151742	5.64306e-07	0.0903185	0.00301048	-0.0103656	0.734017	0.139132	4.5833e-06	0.158163	1.81467e-07	0.116283	0.000130946	0.138226	5.29223e-06	-0.0370981	0.223802	-0.0747172	0.0141818	0.0425324	0.163069	0.0346528	0.255855	0.149762	7.93382e-07	0.140893	3.45753e-06	0.174488	8.21843e-09	0.199974	3.54209e-11	-0.141619	3.07509e-06	-0.112966	0.000203306
CESC(N=291)	0.0658913	0.262543	0.0928024	0.114179	-0.000393236	0.994671	-0.0271504	0.644624	0.0343127	0.559905	0.0561051	0.340228	-0.0200689	0.733171	-0.0233635	0.691449	0.15455	0.00826689	0.147666	0.0116695	0.180954	0.00194057	0.218479	0.000172372	-0.0488536	0.406375	-0.0126758	0.829525	-0.0169856	0.772943	-0.0215884	0.713822	0.0852913	0.146684	0.0492018	0.403034	-0.0752577	0.200513	0.0290059	0.62217	-0.0838389	0.153712	-0.0785515	0.181456
LUAD(N=500)	-0.0753261	0.0924685	-0.0297592	0.506743	0.103746	0.0203247	0.0985357	0.0275824	-0.227801	2.62049e-07	-0.23733	7.85191e-08	0.111127	0.012906	0.0970986	0.0299396	0.0496525	0.267789	0.0235088	0.599981	0.0689963	0.123371	0.0406811	0.364007	-0.058887	0.188644	-0.131382	0.00324824	0.128668	0.00395297	0.0822805	0.0660093	0.0240125	0.592187	0.0221382	0.621414	0.199578	6.89667e-06	0.231762	1.59792e-07	-0.0660172	0.140454	-0.0262737	0.55779
ESCA(N=181)	-0.134628	0.0707749	-0.0949094	0.203764	0.0618847	0.407898	0.0833739	0.264484	0.0629988	0.399493	0.0276766	0.7115	0.184581	0.0128649	0.161286	0.0300772	0.0988491	0.185533	0.0542423	0.468308	0.307772	2.50082e-05	0.363201	5.02951e-07	-0.0520117	0.486824	-0.0424789	0.570176	-0.0848852	0.255892	-0.0389426	0.602724	0.0150624	0.840503	0.0565409	0.44964	0.0323827	0.665189	0.00426362	0.954574	-0.0844361	0.258425	-0.126275	0.0902902
STES(N=569)	-0.159534	0.000132578	-0.200308	1.46106e-06	0.154472	0.000216568	0.204445	8.73961e-07	-0.111604	0.0077068	-0.0970265	0.0206229	-0.0493887	0.239502	-0.121118	0.00381066	0.263119	1.82688e-10	0.277176	1.70318e-11	0.357684	1.29287e-18	0.400714	2.33086e-23	-0.210491	4.04477e-07	-0.140609	0.000769888	-0.023114	0.582172	-0.110859	0.00812702	0.110202	0.00851447	0.0707816	0.0916404	-0.0396768	0.344797	-0.0878138	0.0362486	-0.0403545	0.336613	-0.0920336	0.0281508
SARC(N=258)	0.00812824	0.896624	0.142277	0.0222629	-0.11967	0.0548886	-0.0860748	0.168076	-0.358791	2.9603e-09	-0.322593	1.16578e-07	0.00335153	0.957276	0.0648774	0.299214	0.105202	0.0917447	0.148589	0.0169226	0.23959	0.000101716	0.304761	6.01777e-07	0.242626	8.24309e-05	0.208632	0.000746164	-0.0371667	0.552317	-0.196495	0.00151482	0.0255179	0.683307	0.0290274	0.642588	-0.0656695	0.293341	-0.049867	0.425109	0.0434731	0.486918	0.033477	0.592471
KIRP(N=285)	0.226942	0.000111118	0.316914	4.54638e-08	0.132665	0.0251096	0.116758	0.0489324	-0.0313543	0.598107	0.0356914	0.548451	-0.0943655	0.11192	-0.0817247	0.168849	0.319732	3.39914e-08	0.329498	1.21201e-08	0.183655	0.00184978	0.2314	8.04802e-05	0.0205145	0.730216	0.00927741	0.876084	-0.0320966	0.589466	-0.0453258	0.445931	0.143001	0.0156937	0.20618	0.000459801	0.242459	3.51731e-05	0.278056	1.86202e-06	-0.234963	6.19078e-05	-0.298306	2.87967e-07
KIPAN(N=878)	0.200603	2.01422e-09	0.388705	4.77744e-33	0.28558	6.1161e-18	0.296397	2.90017e-19	0.271018	3.01923e-16	0.308791	7.48939e-21	-0.154912	3.99708e-06	-0.207277	5.62622e-10	0.481385	3.99258e-52	0.507354	1.29582e-58	0.215898	1.01602e-10	0.256345	1.21732e-14	-0.0168305	0.618462	-0.0362136	0.283779	0.140267	3.0329e-05	0.182882	4.83264e-08	0.180744	6.94949e-08	0.25126	4.15567e-14	0.217682	7.06389e-11	0.254374	1.96558e-14	-0.512633	5.2928e-60	-0.537713	6.04804e-67
COAD(N=282)	0.0171548	0.77425	0.0984671	0.0988996	0.0663664	0.266674	0.086382	0.147935	0.0252405	0.672993	0.05814	0.330641	NA	NA	NA	NA	0.259622	1.00364e-05	0.304428	1.85033e-07	0.187195	0.00159106	0.228909	0.000105064	-0.0556389	0.351902	-0.0478354	0.423604	0.00544775	0.927431	0.0280889	0.638576	-0.00869749	0.884387	0.0155425	0.794973	-0.115728	0.0522214	-0.122886	0.0391827	-0.152393	0.0103852	-0.16916	0.00439093
COADREAD(N=373)	0.00307002	0.952878	0.0790869	0.127338	0.130255	0.0118048	0.152422	0.00316598	0.00121579	0.98133	0.0132297	0.798984	NA	NA	NA	NA	0.237088	3.66141e-06	0.276315	5.80884e-08	0.182437	0.000398024	0.227903	8.77305e-06	-0.0277732	0.592862	-0.0205141	0.692913	0.0169998	0.743485	0.0357146	0.491662	0.00963913	0.852804	0.0312298	0.547661	-0.0988529	0.0564645	-0.0871447	0.0928419	-0.179561	0.000492846	-0.18554	0.000314963
PRAD(N=495)	0.229089	2.56768e-07	0.323397	1.6303e-13	0.044948	0.318277	0.0463606	0.30329	0.312652	1.09758e-12	0.271842	7.79856e-10	-0.158684	0.000394017	-0.24127	5.48436e-08	0.265294	2.03155e-09	0.237719	8.67619e-08	0.135544	0.00251108	0.123898	0.00577589	-0.00534081	0.905651	-0.0843075	0.0608866	0.140937	0.00166982	0.02994	0.506315	0.184127	3.76418e-05	0.199812	7.4801e-06	0.260615	3.96459e-09	0.262974	2.83482e-09	-0.468137	2.50905e-28	-0.458468	4.26286e-27
STAD(N=388)	-0.136819	0.00695421	-0.211899	2.5725e-05	0.208215	3.57264e-05	0.283009	1.40287e-08	-0.17879	0.000401739	-0.146892	0.00373346	-0.171171	0.000709677	-0.244141	1.13102e-06	0.302654	1.16008e-09	0.320519	1.01663e-10	0.347638	1.83397e-12	0.390765	1.32394e-15	-0.254449	3.77953e-07	-0.192977	0.000130799	0.0786377	0.122013	0.00632423	0.901179	0.189866	0.000168474	0.133062	0.00868407	-0.0467845	0.358055	-0.154564	0.00226489	-0.0679074	0.181927	-0.116264	0.0219912
HNSC(N=517)	0.159273	0.000276945	0.224203	2.58788e-07	0.160105	0.000256987	0.111296	0.0113296	0.133641	0.0023269	0.141206	0.00128615	-0.0255983	0.561422	0.0210099	0.633638	0.0582496	0.186043	-0.00385328	0.930351	0.184648	2.39291e-05	0.26133	1.61144e-09	0.075808	0.0850696	0.0312464	0.478372	0.118889	0.00680352	0.0455182	0.301601	0.213548	9.56071e-07	0.196329	6.88926e-06	0.11137	0.0112752	0.132196	0.00259727	-0.289692	1.87421e-11	-0.260232	1.89525e-09
KIRC(N=528)	0.203371	2.46063e-06	0.425953	1.09933e-24	0.251917	4.36271e-09	0.229142	1.01626e-07	0.321845	3.44121e-14	0.303746	9.87776e-13	-0.144645	0.000858044	-0.110197	0.0112816	0.46446	1.30851e-29	0.49023	2.84047e-33	0.206638	1.67859e-06	0.251065	4.93597e-09	0.150908	0.000502667	0.124633	0.00412759	0.104358	0.0164469	0.0051376	0.906247	0.0526242	0.227362	0.101796	0.0193031	0.129395	0.00289417	0.12046	0.00557975	-0.55567	4.1256e-44	-0.565132	6.95386e-46
LUSC(N=491)	-0.0214137	0.63597	-0.0254529	0.573671	-0.113004	0.0122226	-0.201055	7.13375e-06	-0.0552938	0.221314	-0.0179212	0.692012	0.0250146	0.580291	0.0459949	0.309096	0.0133697	0.767604	-0.0219659	0.627286	0.207212	3.65382e-06	0.228512	3.08033e-07	0.0989818	0.0283011	0.077652	0.0856393	0.01306	0.772838	-0.0934431	0.0384697	-0.217086	1.19741e-06	-0.236661	1.119e-07	0.0631682	0.16225	0.141151	0.00171604	0.0579786	0.199659	0.083657	0.0639917
THYM(N=118)	-0.276903	0.00240137	-0.438586	6.77867e-07	-0.310156	0.000630864	-0.297418	0.00107269	-0.239991	0.00885536	-0.287357	0.00160451	-0.0996049	0.283209	-0.0271586	0.770339	0.0460995	0.620105	0.0780107	0.401092	-0.181397	0.0493171	-0.352558	9.02213e-05	-0.136555	0.140348	-0.24943	0.00645263	0.638239	7.60246e-15	0.668106	1.401e-16	-0.196455	0.0329944	-0.352682	8.96761e-05	-0.17118	0.0638257	-0.29793	0.00105052	-0.659786	4.46037e-16	-0.685052	1.17593e-17
LIHC(N=363)	0.18961	0.000280028	0.260369	4.88903e-07	0.202038	0.000106141	0.11949	0.0227926	0.334049	6.52936e-11	0.285421	3.11607e-08	0.139456	0.00779439	0.196856	0.000160221	0.287364	2.48767e-08	0.267869	2.20733e-07	0.0531062	0.31296	0.0798334	0.128962	0.0987256	0.0602336	0.0172741	0.742908	0.206734	7.24217e-05	0.14856	0.00456195	0.219893	2.36909e-05	0.252518	1.09507e-06	-0.00174528	0.973565	0.038687	0.46245	-0.477406	4.60766e-22	-0.494256	9.30131e-24
WT(N=80)	0.334412	0.00243107	0.415049	0.000129147	-0.12539	0.267754	-0.0988793	0.382867	-0.0306696	0.787112	-0.00734656	0.948432	0.124677	0.270506	0.141426	0.210808	0.0947458	0.403167	0.135593	0.230433	0.39569	0.000280236	0.370699	0.000712046	0.161624	0.152059	0.0546701	0.630055	0.0616943	0.586686	0.0395239	0.727776	0.117753	0.298216	0.129536	0.252126	0.0373399	0.742279	-0.0284689	0.802064	-0.356527	0.00117012	-0.32677	0.00309251
SKCM(N=452)	0.00308064	0.947924	0.0896798	0.0567567	0.0694132	0.140634	0.0594761	0.206915	-0.155139	0.000935553	-0.174558	0.000191825	0.17907	0.000129442	0.193932	3.30883e-05	0.103403	0.0279356	0.0293947	0.533058	0.176966	0.000155688	0.197762	2.28831e-05	0.130803	0.00534969	0.112603	0.0166218	-0.0817149	0.0826745	-0.136848	0.00355572	0.143595	0.00221125	0.21802	2.8864e-06	0.0998721	0.0337757	0.0771354	0.101459	-0.211569	5.7056e-06	-0.245142	1.30522e-07
BLCA(N=405)	0.0761431	0.126058	0.144046	0.0036717	0.206332	2.85624e-05	0.309334	1.98226e-10	0.0561028	0.259977	0.075034	0.131685	0.0620822	0.2125	-8.8267e-06	0.999859	0.230541	2.75208e-06	0.223322	5.68391e-06	0.202847	3.91511e-05	0.217866	9.68116e-06	-0.0496219	0.319178	-0.0637948	0.20013	0.138667	0.00518176	0.189645	0.000123214	0.140359	0.00465538	0.148388	0.00275702	-0.0277065	0.578234	-0.135421	0.00634384	-0.285352	5.00992e-09	-0.31848	5.34123e-11
THCA(N=503)	0.152666	0.000591302	0.304211	3.13192e-12	0.209764	2.07765e-06	0.194819	1.07907e-05	0.216485	9.51471e-07	0.193179	1.28329e-05	-0.28989	3.39756e-11	-0.294833	1.51444e-11	0.52388	8.46067e-37	0.537541	5.25059e-39	0.261626	2.56702e-09	0.307098	1.90589e-12	-0.0817524	0.0669482	-0.100778	0.0237995	0.0229159	0.608135	-0.00202229	0.963914	0.252523	9.31516e-09	0.25617	5.59172e-09	0.0711107	0.111184	-0.0295961	0.507801	-0.522937	1.19164e-36	-0.503923	9.48372e-34
NB(N=153)	0.179028	0.0268138	0.303168	0.000139376	-0.138578	0.087579	-0.185144	0.0219534	-0.124493	0.125217	0.00452368	0.955743	-0.209707	0.00927751	-0.0745337	0.359853	-0.082641	0.309835	-0.103599	0.20253	0.240583	0.00273937	0.239969	0.00281088	0.127991	0.114872	0.121474	0.134711	0.24206	0.00257377	0.154786	0.0560789	0.0973073	0.231464	0.149557	0.0650165	0.121171	0.135696	0.119717	0.140487	-0.0468856	0.564951	-0.0702512	0.388193
MESO(N=85)	0.0446614	0.684843	-0.0623815	0.570601	-0.0683576	0.53419	0.19333	0.0762637	0.0193953	0.860149	0.0397018	0.718283	-0.0500746	0.649027	-0.092164	0.401516	0.226814	0.0368474	0.311971	0.00365433	-0.0390337	0.722829	-0.0941786	0.39126	0.03047	0.781915	-0.150627	0.168815	0.0682383	0.534906	0.0118089	0.914579	0.054618	0.619564	0.278969	0.00972571	0.05904	0.591453	0.088051	0.422942	-0.0486879	0.65813	-0.248383	0.0218989
READ(N=91)	-0.0556525	0.600308	0.0243034	0.819126	0.410645	5.27725e-05	0.387557	0.000147401	-0.0701256	0.508919	-0.123899	0.241963	NA	NA	NA	NA	0.173265	0.100497	0.181185	0.0856589	0.199517	0.0579508	0.251714	0.0160888	0.0506019	0.633829	0.0662228	0.53284	0.0806857	0.447079	0.0504923	0.634566	0.0667861	0.529353	0.0772263	0.466861	-0.0210367	0.843104	-0.00714517	0.946407	-0.28205	0.00675651	-0.251316	0.0162629
OV(N=417)	0.0973504	0.0472216	0.183162	0.000172399	0.143977	0.00324972	0.0956916	0.0511359	0.282409	4.56035e-09	0.301734	3.32729e-10	0.00833059	0.86548	-0.0505617	0.303567	0.191921	8.17043e-05	0.189626	9.96896e-05	0.385515	3.4409e-16	0.449025	4.94172e-22	-0.0787503	0.108746	-0.112272	0.0220062	0.100579	0.0403204	0.0375191	0.445339	0.257431	1.01065e-07	0.333499	2.89991e-12	0.207461	1.99769e-05	0.192504	7.76544e-05	-0.329441	5.48504e-12	-0.34424	5.12573e-13
UVM(N=79)	0.403504	0.000226607	0.486924	5.35477e-06	0.320569	0.00397311	0.377463	0.000605194	0.289875	0.00956159	0.296777	0.00790998	0.202073	0.0741137	0.232631	0.0391024	0.230715	0.0407917	0.445845	3.82543e-05	0.371866	0.000739734	0.375688	0.000645226	-0.250712	0.0258421	-0.210251	0.0629125	0.203285	0.0723591	0.37201	0.000735964	0.131766	0.247047	0.178891	0.114698	0.159817	0.159455	0.212791	0.0597266	-0.418505	0.00012393	-0.43505	6.15838e-05
PAAD(N=177)	0.0139411	0.853881	0.0596235	0.430509	0.436671	1.23099e-09	0.355667	1.18508e-06	0.0616976	0.414618	-0.0654126	0.387029	-0.28799	0.000101498	-0.222032	0.00297622	0.265556	0.000353837	0.252663	0.000691663	0.0484312	0.522078	0.0635092	0.401023	-0.0248453	0.74272	-0.0166769	0.825626	0.0477297	0.52813	-0.0562588	0.457021	0.047888	0.526762	0.0230392	0.760835	-0.0489802	0.517366	-0.0287381	0.704164	-0.185742	0.0133159	-0.115733	0.125037
TGCT(N=132)	0.00433989	0.96061	-0.0520812	0.553129	-0.211799	0.0147703	-0.259585	0.00264936	0.0356371	0.684982	0.0550031	0.531051	0.0906658	0.301185	0.12787	0.143975	0.42884	2.89375e-07	0.456678	3.7167e-08	0.0164858	0.851175	-0.00432869	0.960712	-0.0845609	0.335037	-0.020936	0.811668	-0.0943842	0.281711	-0.0933009	0.287296	-0.0505418	0.564936	-0.0138735	0.874547	-0.215795	0.0129526	-0.305991	0.00035957	0.0293976	0.737917	0.0588251	0.502857
UCS(N=56)	-0.17786	0.189707	-0.281613	0.0354982	-0.0265257	0.846131	-0.0907595	0.505898	-0.0662489	0.627596	-0.0859227	0.528923	0.48019	0.000180209	0.277806	0.0381701	0.101936	0.454722	0.0875392	0.521171	0.110024	0.419534	0.104785	0.442148	0.370144	0.00498633	0.224165	0.096739	0.21242	0.116008	0.189085	0.162807	-0.0938728	0.491354	-0.135009	0.321159	-0.0853993	0.531445	-0.214196	0.112921	-0.57091	4.33752e-06	-0.474436	0.000220685
LAML(N=214)	-0.214129	0.00162872	-0.105094	0.125364	-0.148881	0.0294553	-0.0664714	0.33316	0.330538	7.54478e-07	0.422092	1.17844e-10	0.322727	1.41336e-06	0.295674	1.08872e-05	0.094998	0.166146	0.0897929	0.190701	0.506896	2.26956e-15	0.587675	2.89405e-21	-0.000513787	0.994038	-0.107632	0.116448	-0.103286	0.132036	-0.0817325	0.233798	0.310932	3.52877e-06	0.315795	2.43119e-06	0.189598	0.00539212	0.184466	0.00681078	-0.375201	1.4712e-08	-0.392816	2.61987e-09
ALL(N=86)	0.357163	0.000736001	0.382818	0.000275015	-0.0149915	0.891031	0.0123762	0.909954	0.121036	0.266956	0.173116	0.11094	-0.195095	0.0718444	-0.299125	0.00514615	0.422638	5.04141e-05	0.343312	0.00121168	0.145517	0.181271	0.149013	0.170898	-0.0552919	0.61311	-0.086699	0.427344	-0.112429	0.30271	0.0117981	0.914143	-0.140254	0.197743	-0.155189	0.153648	0.00303019	0.97791	-0.0313028	0.774792	-0.492712	1.44226e-06	-0.489353	1.74204e-06
PCPG(N=177)	0.0871999	0.24846	0.165766	0.0274524	-0.0222996	0.768291	-0.0886259	0.240777	0.243158	0.00110954	0.365343	5.73115e-07	-0.290061	8.99579e-05	-0.351289	1.63351e-06	0.0591184	0.434432	0.159693	0.0337397	0.476278	2.07721e-11	0.482839	1.00283e-11	0.190531	0.0110789	0.161162	0.0321165	-0.0279366	0.712045	-0.0708874	0.348453	0.218493	0.00348183	0.208594	0.00533272	0.390997	7.41628e-08	0.431342	2.05047e-09	-0.369529	4.15419e-07	-0.448803	3.72521e-10
ACC(N=77)	0.171236	0.136479	0.268083	0.0184103	0.182779	0.111591	0.109403	0.343562	0.0459167	0.691709	-0.00919822	0.936718	0.0943999	0.414138	0.0807276	0.485218	0.134663	0.242942	0.216966	0.0580427	0.286073	0.0116634	0.315702	0.00516005	0.0911802	0.43031	0.0770308	0.50549	0.0470424	0.684545	-0.00938827	0.935413	0.247137	0.0302441	0.0962304	0.405103	0.18998	0.0979433	0.264139	0.020271	-0.377104	0.000723053	-0.341069	0.00240143
DLBC(N=46)	0.357749	0.0146472	0.330373	0.0249348	0.0185102	0.902821	0.119581	0.428616	0.121393	0.421601	0.131941	0.38208	0.0917104	0.544401	0.0460526	0.761197	0.104485	0.489539	0.170313	0.257793	-0.193012	0.198733	-0.221262	0.139473	-0.0906947	0.548886	-0.169212	0.260928	0.280038	0.059437	0.264644	0.0755119	0.0915265	0.545211	-0.0389909	0.796971	-0.0874593	0.563289	-0.122015	0.419209	-0.386154	0.00803412	-0.409189	0.00474783
KICH(N=65)	0.147719	0.240277	0.293195	0.017774	0.186591	0.136683	0.150938	0.230068	0.0970732	0.441737	0.0873946	0.488779	0.210219	0.0928034	-0.14026	0.265112	0.439693	0.000247643	0.480659	5.0677e-05	0.237117	0.0571935	0.279361	0.024218	0.0250811	0.842796	-0.0212614	0.866499	0.0786683	0.533348	0.0755175	0.549918	0.202189	0.106267	0.154117	0.22029	0.00485101	0.969407	-0.232705	0.0621218	-0.493997	2.89031e-05	-0.492482	3.08422e-05
CHOL(N=36)	-0.159919	0.351508	0.0469786	0.785565	0.0677714	0.694519	0.102066	0.553628	0.10162	0.555371	0.0523537	0.761704	0.0692219	0.688306	0.00235026	0.989146	0.205459	0.229315	0.125652	0.465265	0.201729	0.238065	0.191904	0.262181	-0.0300909	0.861698	-0.0269406	0.876059	0.250508	0.140586	0.227116	0.18283	-0.223622	0.18984	-0.179174	0.295749	0.218706	0.200016	-0.0406647	0.81384	-0.0874676	0.611974	-0.263466	0.120523

## Sheet: MCP-counter
Immu	T_cells	T_cells	T_cells	T_cells	CD8_T_cells	CD8_T_cells	CD8_T_cells	CD8_T_cells	Cytotoxic_lymphocytes	Cytotoxic_lymphocytes	Cytotoxic_lymphocytes	Cytotoxic_lymphocytes	B_lineage	B_lineage	B_lineage	B_lineage	NK_cells	NK_cells	NK_cells	NK_cells	Monocytic_lineage	Monocytic_lineage	Monocytic_lineage	Monocytic_lineage	Myeloid_dendritic_cells	Myeloid_dendritic_cells	Myeloid_dendritic_cells	Myeloid_dendritic_cells	Neutrophils	Neutrophils	Neutrophils	Neutrophils	Endothelial_cells	Endothelial_cells	Endothelial_cells	Endothelial_cells	Fibroblasts	Fibroblasts	Fibroblasts	Fibroblasts
Method	pearson_R	pearson_P	spearman_R	spearman_P	pearson_R	pearson_P	spearman_R	spearman_P	pearson_R	pearson_P	spearman_R	spearman_P	pearson_R	pearson_P	spearman_R	spearman_P	pearson_R	pearson_P	spearman_R	spearman_P	pearson_R	pearson_P	spearman_R	spearman_P	pearson_R	pearson_P	spearman_R	spearman_P	pearson_R	pearson_P	spearman_R	spearman_P	pearson_R	pearson_P	spearman_R	spearman_P	pearson_R	pearson_P	spearman_R	spearman_P
GBM(N=152)	-0.171474	0.0346613	-0.0703158	0.389337	-0.105356	0.196429	-0.204149	0.0116437	-0.0540295	0.508545	-0.235152	0.00354303	-0.131293	0.106894	-0.15414	0.0579571	0.060074	0.462222	0.0830779	0.308888	-0.0220486	0.787451	-0.027095	0.740378	-0.145011	0.0746698	-0.11701	0.151111	0.372542	2.28577e-06	0.325613	4.25068e-05	0.212978	0.00842899	0.260883	0.00116943	-0.00372911	0.963632	-0.0526642	0.519332
GBMLGG(N=656)	-0.283099	1.48256e-13	-0.261704	9.81842e-12	-0.0124796	0.749698	-0.102162	0.00883181	0.0958252	0.014077	0.159144	4.23234e-05	0.000992788	0.979752	-0.0686776	0.0787943	0.175602	6.06159e-06	0.267433	3.31207e-12	-0.11093	0.00444726	-0.0926105	0.0176651	0.112468	0.00392354	0.246883	1.44838e-10	0.0435038	0.265862	0.0950157	0.0149141	0.23974	4.98562e-10	0.257682	2.07307e-11	0.170416	1.14089e-05	0.37661	1.5553e-23
LGG(N=504)	-0.266694	1.18026e-09	-0.267703	1.01653e-09	-0.0745286	0.0946558	-0.150686	0.000689068	0.142314	0.00135853	0.295303	1.33766e-11	0.0107133	0.81039	-0.134053	0.00256438	0.187919	2.17437e-05	0.275002	3.38727e-10	-0.0261282	0.5584	0.0397708	0.372936	0.0954982	0.0320725	0.200658	5.62968e-06	0.066543	0.135743	0.244	2.88523e-08	0.186165	2.60109e-05	0.133599	0.00265297	0.122425	0.005924	0.229422	1.91567e-07
UCEC(N=178)	-0.151112	0.0440662	-0.110523	0.141921	0.0150366	0.842097	-0.0348267	0.644431	-0.0897735	0.23338	-0.135137	0.072097	-0.0714733	0.343095	-0.0323601	0.668063	0.101838	0.176173	0.11783	0.117248	0.175617	0.0190388	0.119203	0.113006	0.061812	0.412416	-0.0540386	0.473739	0.332822	5.64669e-06	0.386475	9.90807e-08	0.188775	0.0116171	0.333188	5.5066e-06	0.15544	0.0382813	0.235768	0.00153404
LAML(N=142)	0.146685	0.0815188	0.33004	6.04343e-05	0.160925	0.0557241	0.345234	2.57998e-05	0.225629	0.00693779	0.343796	2.80169e-05	0.0956091	0.257702	0.177886	0.0341797	0.440802	4.01661e-08	0.483652	1.07963e-09	0.278228	0.000800513	0.309059	0.000182301	0.0126514	0.881213	0.266794	0.00132967	0.326591	7.28719e-05	0.426378	1.21818e-07	0.249559	0.00274359	0.414351	2.95571e-07	0.280299	0.000728512	0.467331	4.54083e-09
BRCA(N=1077)	-0.0320741	0.292962	-0.0164192	0.590403	0.0409089	0.179746	0.00566089	0.852787	0.062497	0.0403029	0.0760509	0.0125414	-0.0680427	0.025549	-0.0180336	0.554398	0.0731232	0.016388	0.141079	3.35553e-06	0.184317	1.10034e-09	0.22649	5.38536e-14	0.0692823	0.0229795	0.0563234	0.0646422	0.16887	2.46702e-08	0.209332	3.95367e-12	-0.100346	0.000975052	-0.104493	0.000593333	-0.0943981	0.00192702	-0.0867793	0.00437241
CESC(N=291)	-0.0501437	0.39408	-0.0973549	0.0974101	0.0246827	0.674991	0.0399911	0.4968	-0.146267	0.0124954	-0.142326	0.0151059	-0.137076	0.0193185	-0.0988833	0.0922415	0.0192665	0.743458	0.0183235	0.755605	0.0334152	0.570221	-0.012236	0.835354	0.00741063	0.899832	0.0201791	0.731762	0.275053	1.89738e-06	0.361652	2.02668e-10	0.176358	0.00253452	0.255839	9.90339e-06	0.0881767	0.133451	0.0811658	0.167308
LUAD(N=500)	-0.00935589	0.834694	-0.0277888	0.535296	0.124255	0.00539818	0.0814325	0.0688579	-0.021008	0.639334	0.0994563	0.0261578	-0.0753918	0.0921834	-0.0875597	0.0503764	0.100869	0.0240954	0.146542	0.00101503	0.217565	9.02982e-07	0.214664	1.26868e-06	-0.169682	0.000137628	-0.254194	8.18088e-09	0.0286883	0.522162	0.0521105	0.244789	-0.115711	0.00960861	-0.124821	0.00518924	0.135296	0.00243185	0.170573	0.000126746
ESCA(N=181)	-0.229847	0.00185424	-0.235327	0.00142779	-0.0825968	0.268979	-0.0584753	0.43426	-0.0129323	0.862818	0.0318338	0.67053	-0.176583	0.0174094	-0.0849494	0.255531	-0.0921452	0.217306	-0.090089	0.227786	0.0906195	0.225049	0.0736224	0.324642	-0.143377	0.0541618	-0.243873	0.000938489	0.221088	0.00278136	0.253846	0.000564468	-0.0432503	0.563188	-0.0145185	0.846189	0.153413	0.0392184	0.176476	0.0174789
STES(N=569)	-0.109075	0.00921708	-0.0460912	0.272374	0.0290585	0.489079	-0.102284	0.0146514	0.0410492	0.328354	0.0283527	0.499697	-0.140335	0.000788559	-0.164294	8.24424e-05	-0.0210924	0.61561	-0.0582886	0.164978	0.0462112	0.271126	0.0206483	0.623067	0.00146244	0.972233	-0.0901669	0.0315183	0.329163	7.61814e-16	0.357705	1.28675e-18	-0.0846042	0.0436637	-0.0573596	0.171827	-0.171637	3.85915e-05	-0.106998	0.0106486
SARC(N=258)	-0.171354	0.00579021	-0.178905	0.00393922	-0.0366514	0.557844	-0.156004	0.0121072	-0.032486	0.603478	-0.125948	0.0432534	-0.239252	0.000104113	-0.26525	1.57842e-05	0.0317263	0.611977	0.0553583	0.375861	-0.169126	0.00646876	-0.19595	0.00156229	-0.0422258	0.499514	0.00492767	0.937219	0.279316	5.2213e-06	0.368279	1.04398e-09	0.018106	0.772246	0.0649821	0.298434	0.0675585	0.279645	0.198585	0.00134474
KIRP(N=285)	-0.0666561	0.262038	-0.0158558	0.789841	-0.0431755	0.467826	-0.102098	0.0853365	-0.0282048	0.635391	-0.0274087	0.644968	-0.00266607	0.964258	-0.100972	0.0888554	0.104602	0.0779067	0.199243	0.000717471	0.15062	0.0108925	0.141556	0.016789	0.0251457	0.672507	0.0454573	0.444611	0.40016	2.19736e-12	0.449636	1.37113e-15	0.282243	1.28097e-06	0.508293	3.9576e-20	0.200897	0.000646131	0.313717	6.29994e-08
KIPAN(N=878)	-0.191558	1.05873e-08	-0.170103	3.97536e-07	0.117501	0.000485151	0.214988	1.2214e-10	0.207112	5.80956e-10	0.253733	2.29472e-14	-0.0130949	0.698401	0.10204	0.00246872	0.283588	1.05721e-17	0.344922	6.23552e-26	0.408721	1.11459e-36	0.425422	6.63264e-40	0.161317	1.54988e-06	0.235193	1.68504e-12	0.354711	1.9886e-27	0.40569	4.10461e-36	0.362892	1.01634e-28	0.448239	1.29459e-44	0.29551	3.74293e-19	0.420997	4.94265e-39
COAD(N=282)	0.0456574	0.44504	0.128583	0.0308775	0.0399464	0.504068	0.0592879	0.321166	0.038453	0.520156	0.0681065	0.254308	-0.0403435	0.499836	0.0383115	0.521694	0.0109524	0.854711	0.0449799	0.451831	0.0237632	0.691119	0.0695941	0.244057	-0.0549319	0.358064	0.0111361	0.852302	0.216646	0.000246781	0.258216	1.12509e-05	0.0955741	0.109266	0.152855	0.0101525	0.00800294	0.893563	0.00475201	0.936678
COADREAD(N=373)	0.0499936	0.335598	0.109971	0.0337372	0.0568157	0.273738	0.0730834	0.158947	0.0414469	0.424796	0.067822	0.191223	-0.0548675	0.290554	0.0597047	0.250043	0.0198971	0.701701	0.0532724	0.304828	0.0385749	0.457615	0.0794128	0.125773	-0.0607787	0.241609	0.00891486	0.863752	0.124735	0.0159368	0.24582	1.54309e-06	0.112494	0.0298382	0.172804	0.00080392	0.0162011	0.755143	0.0199874	0.700413
PRAD(N=495)	0.0229281	0.610826	0.0105112	0.815548	0.169684	0.000148708	0.103575	0.0211795	0.177788	6.97165e-05	0.135267	0.00256332	0.0561588	0.212295	0.138775	0.00196986	0.168518	0.00016536	0.298599	1.18571e-11	0.258285	5.50384e-09	0.313151	1.00627e-12	0.102652	0.0223647	0.129531	0.00389222	0.485926	1.07406e-30	0.575557	5.23005e-45	0.270844	9.038e-10	0.238051	8.31465e-08	-0.193604	1.4403e-05	-0.164372	0.000239891
STAD(N=388)	-0.10904	0.0317687	0.00713162	0.88864	0.120585	0.0174894	0.0367216	0.470761	0.0683184	0.17929	0.0819501	0.10702	-0.0843975	0.0969071	-0.111161	0.0285713	0.0428156	0.400329	0.0248092	0.626129	0.0642007	0.20701	0.0434546	0.393327	-0.00748245	0.8832	-0.144255	0.0044101	0.264622	1.2217e-07	0.270787	6.01891e-08	-0.102605	0.0433946	-0.0996542	0.0498193	-0.298736	1.93638e-09	-0.218136	1.45601e-05
HNSC(N=517)	-0.00518096	0.906449	0.0281362	0.52326	0.134306	0.00221129	0.0850487	0.0532819	-0.00995688	0.821315	-0.0166719	0.705291	0.0654283	0.137365	0.120174	0.0062233	0.149781	0.000633828	0.181248	3.38975e-05	0.126642	0.00392424	0.0745973	0.0901849	0.0483459	0.272531	-0.00192243	0.965219	0.206857	2.10108e-06	0.19934	4.93653e-06	0.183538	2.68279e-05	0.201499	3.87506e-06	-0.0400489	0.363467	0.0520884	0.237085
KIRC(N=528)	-0.049681	0.254461	0.0387671	0.37399	0.0896278	0.0395179	0.046996	0.281068	0.129366	0.00290057	0.0765479	0.0788588	-0.0709444	0.103447	-0.0338833	0.437184	0.173778	5.9639e-05	0.206049	1.79928e-06	0.44492	4.94457e-27	0.477235	2.18557e-31	0.314685	1.33476e-13	0.346993	2.19583e-16	0.381041	1.08891e-19	0.442349	1.04956e-26	0.283937	3.00815e-11	0.313818	1.56915e-13	0.246308	9.7568e-09	0.285093	2.48201e-11
LUSC(N=491)	-0.0570018	0.207352	-0.104017	0.0211528	0.047896	0.289505	-0.0474021	0.294513	0.117518	0.00914942	0.088068	0.0511435	-0.294088	2.98104e-11	-0.230283	2.47978e-07	0.0270865	0.549322	-0.0626146	0.16597	0.0130537	0.772945	-0.0532203	0.239151	-0.169786	0.000156762	-0.140498	0.00180374	0.27004	1.18856e-09	0.26477	2.54369e-09	-0.0481898	0.286554	0.0295671	0.513346	-0.0593904	0.188911	-0.0758648	0.0931156
THYM(N=118)	0.287845	0.001574	0.336114	0.000198336	0.593601	1.39962e-12	0.627862	2.75462e-14	0.662342	3.13732e-16	0.701389	9.15847e-19	-0.218125	0.0176505	-0.197047	0.0324594	-0.0939973	0.311325	-0.0449742	0.628678	-0.160271	0.082975	-0.194019	0.0352737	0.692478	3.76361e-18	0.73509	2.62846e-21	0.117435	0.205342	0.0817003	0.379122	-0.106922	0.249151	-0.113473	0.221153	0.0229426	0.805218	-0.0525933	0.571652
LIHC(N=363)	0.172974	0.000935611	0.185906	0.000369633	0.179545	0.000588282	0.0907351	0.0842871	0.180628	0.000544136	0.0794069	0.131025	0.0904964	0.0851102	0.0662244	0.208112	0.124228	0.0178901	0.242824	2.85891e-06	0.340817	2.52608e-11	0.343081	1.82913e-11	0.185666	0.000376272	0.194718	0.000189305	0.222444	1.89251e-05	0.236212	5.37828e-06	0.17487	0.000819747	0.214931	3.64003e-05	0.183053	0.000456143	0.154204	0.00322454
WT(N=80)	0.0591978	0.601945	0.0448664	0.69271	0.162017	0.151052	0.240396	0.031719	-0.0631867	0.57765	-0.0436482	0.700652	-0.0958854	0.397509	0.00356306	0.974976	-0.0676692	0.550901	-0.0198806	0.861052	0.24567	0.0280532	0.275457	0.0133972	-0.0890821	0.431985	-0.142981	0.205783	0.505528	1.72799e-06	0.556774	8.17771e-08	0.204396	0.068965	0.214768	0.0557355	-0.00315139	0.977867	0.0184716	0.870811
SKCM(N=452)	-0.0985256	0.0362618	-0.135829	0.00381349	-0.0980282	0.0372187	-0.144592	0.00205784	-0.0384826	0.414393	-0.0474408	0.314233	-0.191596	4.12887e-05	-0.185659	7.16317e-05	-0.0412119	0.382052	-0.0454889	0.33458	0.0697877	0.138499	0.0661247	0.160476	-0.0748791	0.111885	-0.0123518	0.793409	0.310891	1.38422e-11	0.335153	2.50866e-13	0.100836	0.0320865	0.103983	0.027065	0.0072767	0.87739	0.102294	0.0296682
BLCA(N=405)	-0.0516278	0.299983	-0.0615658	0.216335	0.109714	0.0272579	0.193422	8.94485e-05	0.115288	0.0203031	0.241515	8.72696e-07	-0.0639252	0.19921	-0.0132361	0.790578	0.168814	0.000646487	0.331588	7.53486e-12	0.241719	8.53761e-07	0.273726	2.15719e-08	-0.0266066	0.593419	-0.0540021	0.278274	0.259114	1.22956e-07	0.295826	1.26795e-09	0.0325193	0.514022	0.0589884	0.236223	0.00264798	0.957632	0.105603	0.0336211
THCA(N=503)	-0.20806	2.52266e-06	-0.185317	2.88744e-05	0.027641	0.536247	0.0559816	0.210061	-0.0230145	0.606591	0.0597601	0.18085	-0.126766	0.00440663	0.0545272	0.222168	0.115459	0.00955024	0.140778	0.00154958	0.224066	3.82508e-07	0.231008	1.61358e-07	0.296729	1.10627e-11	0.320529	1.75744e-13	0.586242	9.32461e-48	0.629473	7.22448e-57	0.0977154	0.0284285	0.108352	0.0150493	0.168355	0.000148525	0.173086	9.55001e-05
NB(N=153)	0.0210303	0.796387	0.0976845	0.229651	0.259208	0.00121468	0.172739	0.0327429	0.233378	0.003693	0.194351	0.0160723	0.149405	0.0652935	0.159712	0.0486097	0.132396	0.102803	0.106013	0.192156	-0.294823	0.000216085	-0.131916	0.104068	0.0700519	0.389543	0.0603887	0.458379	-0.0362403	0.65651	-0.00313285	0.969342	-0.190611	0.0182711	-0.18131	0.0249026	-0.0977193	0.229485	-0.255093	0.0014613
MESO(N=85)	0.116346	0.288971	0.168969	0.12213	0.0714769	0.515654	0.0908385	0.40835	-0.144105	0.188245	-0.171696	0.116134	-0.170317	0.119137	-0.242022	0.0256428	-0.161203	0.140516	-0.163706	0.134376	0.304086	0.00466414	0.317937	0.00302508	-0.0182158	0.868575	-0.0329106	0.764933	0.115511	0.292469	0.30794	0.00414313	0.11071	0.313124	0.240575	0.026566	0.212225	0.0511854	0.466405	6.82908e-06
READ(N=91)	0.0785434	0.459274	0.0620486	0.559027	0.145398	0.169084	0.109474	0.301609	0.111203	0.293992	0.0698607	0.510525	-0.0913738	0.389015	0.132729	0.209766	0.0772409	0.466777	0.107783	0.309182	0.0904736	0.393724	0.100287	0.344228	-0.13202	0.212234	0.005829	0.956268	-0.0141157	0.894352	0.198903	0.0587428	0.152417	0.149215	0.2133	0.0423514	0.0432241	0.684139	0.0379283	0.721137
OV(N=417)	-0.00945549	0.847342	-0.00455979	0.926035	0.0913309	0.0624163	0.0822936	0.0932912	0.02739	0.577018	-0.0347216	0.479491	0.0139226	0.776819	0.00281518	0.954294	0.0940896	0.0548758	0.18497	0.000145472	0.243967	4.57336e-07	0.303975	2.30759e-10	0.114609	0.0192281	0.131607	0.00712066	0.393957	6.20739e-17	0.450168	3.36727e-22	0.366749	1.00979e-14	0.494258	4.50897e-27	0.10514	0.0318304	0.144812	0.00303764
UVM(N=79)	-0.162289	0.153017	-0.190017	0.0934832	0.181128	0.110158	0.343406	0.0019456	0.179514	0.113418	0.272208	0.0152287	0.0218747	0.848251	0.0179415	0.875294	0.189537	0.0943291	0.401832	0.000241951	0.370633	0.000772824	0.477932	8.41696e-06	0.345896	0.00179398	0.524421	7.02649e-07	0.521451	8.32706e-07	0.543381	2.28536e-07	0.443453	4.25698e-05	0.44704	3.62543e-05	0.137443	0.227091	0.186401	0.100008
PAAD(N=177)	0.0252342	0.738837	-0.032241	0.670101	0.0763235	0.31264	0.0287049	0.70449	0.173965	0.0205727	0.115111	0.12709	0.159894	0.0335131	0.121095	0.108369	0.257029	0.000553309	0.15989	0.0335177	0.243315	0.00110104	0.157742	0.0360022	0.0895408	0.235937	0.0348509	0.645146	0.346545	2.30048e-06	0.32832	8.14388e-06	0.137644	0.0677053	0.0377303	0.618069	0.217851	0.0035814	0.209886	0.00504946
TGCT(N=132)	-0.265571	0.00208663	-0.241087	0.00535718	-0.0765428	0.38303	-0.111056	0.204896	-0.0376205	0.668457	-0.0748672	0.393562	-0.305977	0.0003598	-0.261898	0.0024174	0.0153212	0.86158	0.0443177	0.613857	-0.244734	0.00468133	-0.133278	0.127638	-0.273464	0.00151036	-0.279573	0.00116837	0.461401	2.57566e-08	0.419368	5.58499e-07	0.0756097	0.388874	0.102613	0.241675	-0.0654696	0.455767	0.0026428	0.976007
UCS(N=56)	-0.133252	0.327554	-0.108339	0.426734	0.179232	0.186259	0.0651071	0.633551	0.0595337	0.662947	0.156664	0.248884	-0.29104	0.0295427	-0.0749146	0.583186	0.0857166	0.529916	0.12672	0.352032	0.137566	0.311993	0.20704	0.125758	-0.0281653	0.836746	-0.00075188	0.995612	0.298743	0.0253185	0.358442	0.00667553	0.378265	0.00404702	0.367327	0.00535425	0.327136	0.0138561	0.395215	0.00257332
LAML(N=214)	-0.127336	0.0629661	-0.0573539	0.403837	-0.102803	0.133863	-0.0122771	0.858289	-0.0829793	0.226717	-0.0343913	0.616862	0.185934	0.00637421	0.301398	7.18754e-06	0.241323	0.000367511	0.34281	2.71586e-07	0.481833	7.71663e-14	0.643867	1.90308e-26	0.217755	0.00134889	0.384624	5.91972e-09	0.428905	5.47986e-11	0.488899	2.93938e-14	0.136996	0.0453081	0.139282	0.0417991	0.149802	0.0284551	0.274013	4.84413e-05
ALL(N=86)	-0.0917815	0.400646	0.129961	0.233009	0.00901368	0.934354	0.261328	0.0150828	-0.0919007	0.400032	0.0237374	0.828254	0.180317	0.0966394	0.22259	0.0394052	0.34024	0.0013493	0.364371	0.000562749	0.241835	0.0248787	0.327976	0.00205086	0.343969	0.00118397	0.394879	0.000168235	0.0713578	0.513824	0.105413	0.334071	-0.0140299	0.897982	0.0047739	0.965204	0.249647	0.0204446	0.253395	0.0185694
PCPG(N=177)	-0.139145	0.0647346	-0.125013	0.0973346	0.0237313	0.753877	0.064716	0.392115	0.0649246	0.390588	-0.000400905	0.995774	-0.0657542	0.384548	-0.0569258	0.451695	0.182697	0.0149359	0.23569	0.00158832	0.231487	0.00193433	0.314368	2.03239e-05	0.0264899	0.726346	0.101517	0.178787	0.248711	0.0008437	0.316057	1.82375e-05	0.191743	0.010568	0.240972	0.00123375	0.0480373	0.525472	0.0936063	0.215253
ACC(N=77)	0.286083	0.0116603	0.193349	0.0920241	0.0276589	0.811275	-0.130536	0.257818	0.062241	0.590749	-0.20787	0.0696642	0.0928284	0.421987	-0.00241865	0.983344	0.0534143	0.644532	0.0686985	0.552733	0.0816284	0.480344	-0.0508442	0.660558	0.0472321	0.683341	-0.0186921	0.871815	0.410243	0.000210966	0.444611	5.09954e-05	0.361279	0.00124602	0.418361	0.000152922	0.268687	0.0181385	0.349258	0.00185028
DLBC(N=46)	-0.0947959	0.530884	-0.026827	0.859529	0.251783	0.0914125	0.270552	0.0689793	0.275915	0.0634453	0.217021	0.147412	0.125229	0.406969	0.10996	0.466938	0.159955	0.288295	0.421611	0.0035206	0.277417	0.0619607	0.288313	0.0520036	0.0434432	0.774363	0.0753006	0.618931	0.441157	0.00214899	0.566081	4.12657e-05	0.395527	0.00651447	0.405982	0.00511976	0.284985	0.0548972	0.183842	0.221322
KICH(N=65)	0.0497417	0.693955	0.153656	0.221688	0.180681	0.149778	0.122187	0.332231	-0.0384219	0.761228	0.0256133	0.839505	0.266182	0.0320958	0.114013	0.365826	0.0744079	0.555812	0.118195	0.348389	0.280444	0.0236505	0.356572	0.0035514	0.482888	4.62115e-05	0.360968	0.00313638	0.389745	0.00133114	0.446195	0.000195076	0.195286	0.119009	0.226714	0.0693563	0.23692	0.0574074	0.355697	0.0036395
CHOL(N=36)	-0.02132	0.901775	0.0758093	0.660345	0.164345	0.338163	0.166559	0.331602	-0.00890091	0.95891	-0.067958	0.693718	-0.0985916	0.567275	0.153034	0.372894	0.00226586	0.989536	0.0715619	0.678325	0.248729	0.14352	0.257159	0.130001	0.0130228	0.939911	0.0180192	0.916925	0.301163	0.0742763	0.310316	0.0654819	0.214749	0.208481	0.231418	0.174457	0.100075	0.561429	0.202587	0.236033

## Sheet: CIBERSORT
Immu	B_cells_naive	B_cells_naive	B_cells_naive	B_cells_naive	B_cells_memory	B_cells_memory	B_cells_memory	B_cells_memory	Plasma_cells	Plasma_cells	Plasma_cells	Plasma_cells	T_cells_CD8	T_cells_CD8	T_cells_CD8	T_cells_CD8	T_cells_CD4_naive	T_cells_CD4_naive	T_cells_CD4_naive	T_cells_CD4_naive	T_cells_CD4_memory_resting	T_cells_CD4_memory_resting	T_cells_CD4_memory_resting	T_cells_CD4_memory_resting	T_cells_CD4_memory_activated	T_cells_CD4_memory_activated	T_cells_CD4_memory_activated	T_cells_CD4_memory_activated	T_cells_follicular_helper	T_cells_follicular_helper	T_cells_follicular_helper	T_cells_follicular_helper	T_cells_regulatory_(Tregs)	T_cells_regulatory_(Tregs)	T_cells_regulatory_(Tregs)	T_cells_regulatory_(Tregs)	T_cells_gamma_delta	T_cells_gamma_delta	T_cells_gamma_delta	T_cells_gamma_delta	NK_cells_resting	NK_cells_resting	NK_cells_resting	NK_cells_resting	NK_cells_activated	NK_cells_activated	NK_cells_activated	NK_cells_activated	Monocytes
Method	pearson_R	pearson_P	spearman_R	spearman_P	pearson_R	pearson_P	spearman_R	spearman_P	pearson_R	pearson_P	spearman_R	spearman_P	pearson_R	pearson_P	spearman_R	spearman_P	pearson_R	pearson_P	spearman_R	spearman_P	pearson_R	pearson_P	spearman_R	spearman_P	pearson_R	pearson_P	spearman_R	spearman_P	pearson_R	pearson_P	spearman_R	spearman_P	pearson_R	pearson_P	spearman_R	spearman_P	pearson_R	pearson_P	spearman_R	spearman_P	pearson_R	pearson_P	spearman_R	spearman_P	pearson_R	pearson_P	spearman_R	spearman_P	pearson_R
GBM(N=152)	0.0459593	0.573949	-0.0895491	0.272586	0.0735809	0.367642	0.087439	0.284091	0.0680897	0.404561	0.110897	0.173787	-0.0692	0.396923	-0.0848741	0.298508	0.0254452	0.755671	0.00495386	0.951701	-0.0764846	0.348988	-0.090535	0.26732	-0.0185793	0.820276	0.00363175	0.964581	0.224499	0.00542668	0.204339	0.0115645	0.135941	0.0949354	0.14815	0.0685299	0.0352409	0.666449	0.0578945	0.478651	0.089564	0.272505	0.0284528	0.727867	-0.139468	0.0865897	-0.13075	0.108364	-0.207015
GBMLGG(N=656)	0.0771114	0.0483602	0.0973704	0.0125931	-0.199045	2.74977e-07	-0.202605	1.66147e-07	0.00621073	0.87385	0.0573124	0.142561	-0.0730215	0.0615961	-0.0632569	0.105512	-0.161609	3.20083e-05	-0.208069	7.53275e-08	0.206563	9.3885e-08	0.204466	1.27221e-07	0.0151871	0.697823	0.0372	0.341453	0.0572137	0.143251	0.0371173	0.342529	0.192629	6.66366e-07	0.191244	8.03562e-07	0.113285	0.00366871	0.121943	0.00175405	0.121838	0.00177029	0.0876216	0.0248167	-0.109428	0.00501899	-0.111751	0.0041604	-0.280025
LGG(N=504)	0.100292	0.0243457	0.12696	0.00430731	-0.203158	4.27424e-06	-0.235491	8.84163e-08	-0.00601402	0.892864	-0.0479274	0.282861	-0.0635313	0.154397	-0.0632049	0.15653	-0.0988178	0.0265292	-0.108904	0.0144411	0.266403	1.23202e-09	0.217761	7.97669e-07	-0.0284408	0.5241	-0.0103741	0.816285	0.0393513	0.378002	-0.0111679	0.802506	0.0825761	0.0639698	0.0958793	0.0313894	0.0971585	0.0291871	0.0419787	0.346964	0.0298968	0.503072	0.0408757	0.359792	-0.0115858	0.795277	-0.0191199	0.668496	-0.205441
UCEC(N=178)	0.183787	0.0140606	0.225399	0.00248606	-0.175726	0.0189633	-0.186351	0.0127538	-0.148743	0.0475316	-0.143122	0.0566687	-0.100115	0.183638	-0.117101	0.119547	-0.113844	0.130256	-0.104769	0.163991	0.1566	0.0368452	0.140122	0.0621105	-0.0439536	0.560187	-0.0881818	0.241806	0.10435	0.165691	0.106594	0.156728	-0.462262	8.27143e-11	-0.324508	9.90816e-06	-0.0218536	0.772166	-0.0669209	0.374788	0.0845911	0.261587	-0.0487641	0.518024	-0.159559	0.0333836	-0.202341	0.00675622	-0.0161177
LAML(N=142)	0.0657625	0.436825	0.121879	0.148483	-0.217977	0.00916189	-0.219305	0.0087358	-0.11589	0.169622	-0.0578214	0.494289	-0.0312752	0.711767	-0.0717135	0.39638	0.105846	0.209957	0.0482416	0.568599	-0.017467	0.836541	-0.072082	0.393951	-0.0182658	0.829178	-0.00915543	0.913887	-0.00896859	0.915637	0.0340837	0.687183	-0.154594	0.0662129	-0.163902	0.0512884	-0.0134411	0.873858	0.02131	0.801256	-0.048446	0.56696	-0.0785099	0.353035	0.017723	0.83418	0.0258256	0.760306	0.025777
BRCA(N=1077)	0.0173906	0.56861	0.0250906	0.410743	-0.0513768	0.091946	-0.0975103	0.0013554	-0.174554	8.11212e-09	-0.142091	2.84833e-06	-0.132326	1.32007e-05	-0.140768	3.52772e-06	-0.0109019	0.720815	0.000809913	0.97882	0.0862228	0.00463127	0.0672685	0.0272769	0.214742	1.06074e-12	0.207284	6.44634e-12	-0.131015	1.60889e-05	-0.0926601	0.00233527	-0.112541	0.00021492	-0.0702602	0.0211135	-0.0123606	0.685337	-0.0128506	0.673569	-0.0144587	0.635519	0.0959324	0.00162215	-0.189598	3.56677e-10	-0.18057	2.39985e-09	-0.106567
CESC(N=291)	0.135721	0.0205586	0.151102	0.00984152	-0.171284	0.00337878	-0.127813	0.0292658	0.0687546	0.242322	0.070734	0.228997	-0.00249381	0.966213	0.00369299	0.949984	-0.0938062	0.110299	-0.0625312	0.287713	0.0954883	0.104032	0.0854358	0.145998	-0.0220687	0.707743	-0.0771474	0.189409	-0.00762802	0.89691	-0.00971691	0.868906	-0.151507	0.00964364	-0.0720368	0.220515	0.0291991	0.619852	-0.0788889	0.179582	0.0898289	0.126298	0.116183	0.0476912	-0.199254	0.000629116	-0.177159	0.00242041	-0.0316941
LUAD(N=500)	-0.0313682	0.484033	-0.0523658	0.242481	-0.116241	0.00928023	-0.0975423	0.029194	-0.134334	0.00261301	-0.159517	0.000342353	0.128317	0.0040536	0.134749	0.00253344	NA	NA	NA	NA	-0.086389	0.0535457	-0.0989176	0.0269836	0.220625	6.27634e-07	0.23856	6.69512e-08	0.0737128	0.0996847	0.064438	0.150217	-0.131767	0.00315823	-0.088624	0.0476325	-0.040521	0.3659	-0.0309491	0.489895	0.103409	0.0207383	0.128865	0.00389758	-0.0713475	0.111067	-0.104308	0.0196515	-0.0868592
ESCA(N=181)	-0.0562583	0.451913	-0.07781	0.297804	-0.277616	0.000154506	-0.168855	0.0230673	-0.0876121	0.24088	-0.0988986	0.185312	-0.041119	0.582594	-0.0747728	0.317119	0.0745104	0.318824	0.0532432	0.476554	0.0037436	0.960109	0.0330618	0.658605	0.0442033	0.554612	0.0415378	0.578756	0.0260434	0.727832	0.0479251	0.521738	-0.0774371	0.300133	-0.121998	0.101826	-0.010127	0.892371	-0.0433721	0.562089	0.0631234	0.398559	0.120033	0.107504	0.0748957	0.316322	0.0268054	0.720197	-0.0147827
STES(N=569)	-0.13971	0.000832712	-0.143831	0.000579001	-0.212338	3.18211e-07	-0.200087	1.50135e-06	0.00167806	0.968141	0.0573134	0.172174	-0.101054	0.0158917	-0.135884	0.00115688	0.0333013	0.427875	0.0527353	0.209102	-8.18388e-05	0.998446	0.0188423	0.653785	0.151649	0.00028292	0.185994	7.97269e-06	0.141767	0.000695426	0.132255	0.00156829	-0.198818	1.75364e-06	-0.245398	2.99794e-09	-0.0754656	0.0720594	-0.0603969	0.150197	0.222491	8.18869e-08	0.297091	4.65058e-13	-0.195161	2.72875e-06	-0.210822	3.87534e-07	-0.117502
SARC(N=258)	-0.0545133	0.383203	-0.0682193	0.274958	-0.111563	0.0736393	-0.0731763	0.241499	-0.0733805	0.240184	-0.160644	0.00974926	-0.0313499	0.616208	-0.0573098	0.359239	-0.0274577	0.660678	0.0623667	0.318345	0.138179	0.0264621	0.147653	0.0176363	-0.0958498	0.124627	-0.0110554	0.859729	-0.0675964	0.279375	-0.0472609	0.449734	-0.143126	0.0214689	-0.0868222	0.164399	-0.0769266	0.218155	-0.181135	0.00350575	0.0300788	0.630587	0.0971651	0.119516	-0.123208	0.048048	-0.0841837	0.177652	0.0369734
KIRP(N=285)	0.122608	0.0385857	0.086075	0.147221	-0.0102	0.863874	-0.101648	0.0867284	-0.123021	0.0379319	-0.141723	0.0166595	-0.122994	0.0379731	-0.202882	0.000569155	0.053696	0.366441	0.023915	0.687673	0.202795	0.000572352	0.204994	0.000496684	0.127569	0.031322	0.124848	0.0351467	-0.0495254	0.404889	-0.0507214	0.393625	-0.189234	0.00132895	-0.190659	0.00121957	-0.0834366	0.160071	-0.109083	0.0659253	0.00157176	0.978924	0.0223661	0.706938	-0.0762813	0.199146	-0.056705	0.340159	0.126749
KIPAN(N=878)	0.0916576	0.00657243	0.175922	1.55182e-07	-0.169805	4.16784e-07	-0.255569	1.47055e-14	-0.13938	3.40799e-05	-0.104475	0.00193664	0.0341284	0.312441	0.0284036	0.400572	0.00400979	0.905556	0.00795913	0.813817	0.203446	1.17618e-09	0.192198	9.4383e-09	0.184546	3.63196e-08	0.175238	1.73618e-07	-0.12499	0.000204915	-0.0895735	0.00791402	-0.193355	7.66122e-09	-0.176099	1.5073e-07	-0.0934192	0.00560175	-0.0748851	0.0264948	-0.0181113	0.592003	0.0377568	0.263747	-0.159386	2.07037e-06	-0.150388	7.63073e-06	0.0481932
COAD(N=282)	0.0136357	0.819665	0.0466028	0.435661	-0.0470496	0.431268	-0.0232342	0.697655	0.0602571	0.313305	0.135809	0.0225443	-0.00270198	0.96397	0.0354122	0.553706	0.00602919	0.91971	-0.0647714	0.278363	-0.0292228	0.625083	-0.0221072	0.711651	-0.0334417	0.575996	0.0635049	0.287889	0.0187163	0.754333	0.0399779	0.503732	-0.0803991	0.178201	-0.0788977	0.18647	0.0751223	0.208503	-0.00580655	0.922666	0.0234736	0.694694	0.0319324	0.593348	-0.0539027	0.367155	-0.0154895	0.795656	-0.0113203
COADREAD(N=373)	0.0137915	0.790643	0.0353672	0.495888	-0.0911612	0.0786849	-0.076227	0.141729	0.0397878	0.443584	0.135079	0.00900076	0.00758058	0.883988	0.0435148	0.402039	-0.0884501	0.0880329	-0.119936	0.0205069	0.0303406	0.559125	0.0357685	0.491008	-0.00317172	0.951319	0.109838	0.0339532	0.00885038	0.864728	0.0445627	0.39079	-0.0856424	0.0986336	-0.0859294	0.0975055	0.00538426	0.917456	-0.0255611	0.622656	0.0141325	0.78559	0.019993	0.700333	-0.0555179	0.284865	-0.0267263	0.606881	0.0155176
PRAD(N=495)	0.232236	1.7371e-07	0.259072	4.92841e-09	-0.181503	4.87026e-05	-0.205094	4.21434e-06	-0.259065	4.93321e-09	-0.199637	7.62133e-06	-0.247726	2.33819e-08	-0.310811	1.50989e-12	0.0175573	0.696783	-0.0279248	0.535365	0.367791	2.66226e-17	0.361788	9.39796e-17	-0.0257487	0.567649	0.0106457	0.813231	-0.20072	6.78511e-06	-0.20471	4.39626e-06	-0.130661	0.00358936	-0.077871	0.0834929	-0.0908096	0.0434402	-0.122159	0.0065048	-0.212313	1.87769e-06	-0.149197	0.000869443	-0.0684857	0.128098	-0.0952645	0.0340935	-0.0196699
STAD(N=388)	-0.145568	0.00406033	-0.108617	0.0324401	-0.176322	0.000484274	-0.212255	2.49135e-05	-0.0161485	0.75118	0.0686659	0.177083	-0.0374168	0.462397	-0.0477662	0.348046	-0.00522337	0.918314	-0.00171231	0.97318	-0.0145319	0.775386	0.00371409	0.941867	0.233728	3.26087e-06	0.286155	9.53135e-09	0.195193	0.000108956	0.170819	0.000728157	-0.163336	0.00124365	-0.18761	0.000201902	-0.0965532	0.0574091	-0.0733583	0.149226	0.251641	5.11926e-07	0.327785	3.60288e-11	-0.249698	6.30161e-07	-0.26485	1.19046e-07	-0.160117
HNSC(N=517)	0.148729	0.000692736	0.165781	0.000152735	-0.0912208	0.0381305	-0.0887292	0.0437384	0.037411	0.395951	0.0509238	0.247749	-0.0715897	0.103965	-0.0682544	0.121143	-0.0336024	0.445819	-0.0745253	0.0904968	0.220124	4.30137e-07	0.192149	1.08497e-05	0.0243734	0.580309	0.0161472	0.714152	-0.0149564	0.734407	-0.0350734	0.426148	-0.0256101	0.561242	-0.0142723	0.746127	-0.0735829	0.094659	-0.11541	0.00862453	0.0592886	0.178302	0.0810499	0.0655554	-0.163946	0.000181046	-0.137911	0.00167099	-0.0252947
KIRC(N=528)	0.0819548	0.0598521	0.131727	0.00242216	-0.182377	2.48477e-05	-0.167315	0.000112113	-0.213268	7.57794e-07	-0.190491	1.04719e-05	-0.124771	0.00408582	-0.159884	0.000225225	0.0316436	0.468101	0.0236513	0.587644	0.17754	4.08646e-05	0.151024	0.000497625	0.194611	6.65732e-06	0.148718	0.00060748	-0.25155	4.60111e-09	-0.226144	1.50242e-07	-0.307777	4.77009e-13	-0.244169	1.31955e-08	-0.0709468	0.103435	-0.108201	0.012858	-0.0409981	0.347102	0.0466568	0.284559	-0.19482	6.50416e-06	-0.184941	1.89851e-05	-0.00553431
LUSC(N=491)	0.0606424	0.17974	0.0147139	0.745011	-0.0459909	0.309139	-0.0565252	0.211182	-0.145936	0.00118337	-0.142172	0.00158669	0.000753457	0.986713	0.0360951	0.42485	0.082091	0.0691488	0.0872303	0.0534025	-0.114803	0.010903	-0.150579	0.000816321	-0.10007	0.0266015	-0.0497386	0.27133	0.0721781	0.110184	0.0649708	0.150574	-0.0298036	0.509981	-0.0244245	0.589258	-0.00680682	0.880413	-0.0196718	0.663687	0.0539677	0.232609	0.0484131	0.284324	0.0184063	0.684117	-0.00174677	0.969204	-0.0548367
THYM(N=118)	-0.113045	0.222912	-0.259622	0.00452478	-0.249228	0.00649724	-0.208119	0.0237276	-0.112953	0.223291	-0.0543996	0.558498	0.129462	0.162342	0.15576	0.0921284	0.286683	0.00164751	0.382312	1.93541e-05	-0.202077	0.0282039	-0.163217	0.0773997	-0.218174	0.0176245	0.0345287	0.710492	0.388422	1.38424e-05	0.41781	2.50862e-06	0.0692724	0.456044	0.131401	0.156089	NA	NA	NA	NA	0.127972	0.167273	0.033201	0.721156	-0.44478	4.51097e-07	-0.428189	1.319e-06	0.164797
LIHC(N=363)	0.0195582	0.710352	-0.00592953	0.91036	0.0454217	0.388215	-0.00504589	0.923674	-0.0929029	0.0771015	-0.102235	0.0516284	-0.0752595	0.152438	-0.120894	0.0212314	-0.0562422	0.285201	-0.0775247	0.140436	-0.0111998	0.831596	-0.0193853	0.712798	0.0961357	0.0673167	0.1423	0.00661432	0.0500103	0.342045	0.0539535	0.305291	-0.120429	0.0217372	-0.0273315	0.603736	-0.0652802	0.214684	-0.0986938	0.0603165	0.0077118	0.883586	0.0105199	0.841679	-0.189406	0.000284381	-0.145604	0.00544612	-0.0679963
WT(N=80)	0.175917	0.11855	0.149743	0.184921	-0.0405649	0.720897	-0.127907	0.258188	0.040394	0.722025	-0.0813433	0.473192	0.0721092	0.52501	0.0740749	0.513745	0.0247155	0.827728	0.122785	0.277901	0.0182863	0.872096	-0.0293533	0.796046	-0.194487	0.0838601	-0.134669	0.233658	0.0144406	0.898834	0.067913	0.549464	0.0645675	0.569346	0.091378	0.420165	0.159884	0.156578	0.111025	0.326867	0.0364724	0.748065	-0.00899025	0.936915	-0.213175	0.0576206	-0.179226	0.111672	-0.114978
SKCM(N=452)	0.0141255	0.764562	-0.00711203	0.880144	-0.069048	0.14274	-0.0913167	0.0523676	-0.119849	0.0107669	-0.12467	0.00796539	-0.176848	0.00015729	-0.177502	0.000148565	0.0262597	0.577637	0.0689778	0.143147	0.0899712	0.0559537	0.119715	0.0108559	0.0293977	0.533016	0.0131981	0.779608	0.0134182	0.776029	0.0196203	0.677396	-0.260459	1.91651e-08	-0.245531	1.24505e-07	0.0638065	0.175682	0.050407	0.284899	0.0438405	0.352408	0.102704	0.0290172	-0.125949	0.00734061	-0.110578	0.0186916	0.0881601
BLCA(N=405)	-0.0335524	0.500737	0.0297227	0.550881	-0.145211	0.00340247	-0.167125	0.000733571	-0.167835	0.000695712	-0.228465	3.39852e-06	-0.000358678	0.994259	-0.00927301	0.852411	-0.175474	0.000388164	-0.216726	1.08027e-05	0.0775357	0.119257	0.125927	0.0111963	0.122627	0.0135292	0.067029	0.178213	-0.0351564	0.480474	1.46774e-05	0.999765	-0.252858	2.50969e-07	-0.242297	8.02375e-07	-0.13451	0.00670962	-0.116286	0.0192358	0.105935	0.0330632	0.0705407	0.156488	0.00922523	0.853163	0.000365084	0.994156	-0.138633
THCA(N=503)	0.157093	0.000405569	0.161652	0.000272189	-0.0507032	0.256352	-0.0772843	0.0833477	-0.138528	0.00184469	-0.113268	0.0110153	-0.175281	7.75028e-05	-0.186933	2.45085e-05	-0.0925598	0.0379688	-0.0477044	0.285591	0.292739	2.13676e-11	0.273627	4.34666e-10	0.043469	0.330582	0.0297953	0.504948	-0.162261	0.000257851	-0.167036	0.000167632	-0.130229	0.00343413	-0.0361015	0.419136	-0.218337	7.63892e-07	-0.0900534	0.0435115	-0.0805315	0.0711417	-0.0826547	0.0639813	-0.167408	0.000162022	-0.143904	0.00121106	0.084805
NB(N=153)	0.0757213	0.352228	0.0512079	0.529595	0.190542	0.0183143	0.261765	0.00108125	0.190591	0.0182836	0.151851	0.0609627	0.268514	0.000790949	0.269287	0.000762733	0.135057	0.0960121	0.162954	0.044159	-0.100683	0.215598	-0.0915694	0.26028	-0.248434	0.00195854	-0.307415	0.000110925	0.186842	0.0207473	0.131427	0.105369	0.341176	1.59088e-05	0.326469	3.81333e-05	-0.190843	0.018128	-0.0878066	0.28046	0.0112213	0.890505	-0.00912935	0.910823	0.0267888	0.742381	0.0367325	0.652146	-0.259656
MESO(N=85)	-0.0948514	0.387869	-0.1265	0.248644	-0.0600996	0.584804	-0.062337	0.570876	-0.346543	0.00115825	-0.322743	0.00259066	0.0277838	0.800724	-0.0190154	0.862861	NA	NA	NA	NA	0.114326	0.297482	0.106811	0.330576	0.0365651	0.739713	-0.120258	0.272949	-0.042762	0.697582	-0.0643847	0.558268	-0.00851039	0.938384	0.105439	0.336861	-0.0344005	0.75462	0.0315179	0.77461	0.148272	0.175653	0.176682	0.105758	-0.317928	0.00302594	-0.3285	0.00214464	-0.0690189
READ(N=91)	0.0159101	0.881014	-0.0171602	0.871742	-0.180354	0.0871285	-0.241755	0.0209618	-0.0201401	0.849711	0.131475	0.214144	0.079874	0.451678	0.0716999	0.499429	-0.195936	0.0626934	-0.290536	0.00520994	0.163743	0.120924	0.200994	0.0560817	0.0812987	0.443623	0.241558	0.0210696	-0.019411	0.855091	0.0727681	0.493043	-0.105982	0.317384	-0.1152	0.276874	-0.0623437	0.557156	-0.0963094	0.363801	-0.00792335	0.940581	0.00122449	0.990809	-0.0614238	0.562999	-0.0589687	0.578736	0.0869157
OV(N=417)	0.0264493	0.590623	0.0444876	0.365418	-0.119786	0.0145001	-0.105905	0.0308015	-0.0526412	0.284085	-0.0289999	0.555306	-0.090662	0.0646904	-0.095661	0.0512104	-0.00036022	0.994156	0.0377657	0.442352	0.0414388	0.399224	0.0404022	0.411133	-0.0418354	0.394723	-0.0448925	0.361066	0.0133838	0.785493	0.00544314	0.911866	-0.121794	0.0129221	-0.0959658	0.0504706	-0.0604336	0.218688	-0.0841149	0.0866223	0.0611674	0.213137	0.135009	0.0058154	-0.107027	0.0290632	-0.11007	0.0247637	-0.058192
UVM(N=79)	0.0592692	0.603861	0.0607508	0.59483	-0.132973	0.242706	-0.216746	0.055029	0.093356	0.413169	-0.0506039	0.657844	0.281576	0.0119405	0.226448	0.0447725	-0.0614256	0.590737	-0.0986035	0.387287	-0.0754101	0.508921	-0.118939	0.29648	0.0573158	0.61586	0.0482055	0.673115	0.268652	0.0166676	0.204526	0.0705977	-0.159704	0.159756	-0.126814	0.265413	0.112064	0.325471	0.127545	0.262648	-0.236752	0.0356656	-0.116828	0.305196	0.135724	0.23301	0.0980646	0.3899	-0.379357
PAAD(N=177)	-0.102913	0.172856	-0.134873	0.0734795	-0.0298795	0.692996	0.0330515	0.662311	-0.0608758	0.420873	-0.085284	0.259046	-0.223378	0.0028021	-0.201204	0.00724427	-0.0914341	0.226137	-0.07569	0.316685	0.128029	0.0894611	0.0542424	0.473335	0.152236	0.0430907	0.151083	0.0447147	-0.149506	0.0470182	-0.156797	0.037144	-0.0286809	0.704725	-0.0995105	0.187573	-0.122932	0.103079	-0.118022	0.117694	0.0213417	0.777979	0.139118	0.0647882	-0.184279	0.0140739	-0.155631	0.0385949	-0.127118
TGCT(N=132)	0.194186	0.0256749	0.188639	0.0302983	-0.310537	0.000290215	-0.342339	5.8729e-05	-0.146402	0.0939195	0.0135678	0.877289	-0.0543489	0.535956	-0.0862497	0.325439	0.0940219	0.283571	0.0486881	0.57931	0.20981	0.0157549	0.138298	0.113782	-0.191396	0.027919	-0.119106	0.17375	-0.0463726	0.597501	-0.0104068	0.905726	-0.161431	0.0644275	-0.199492	0.021831	-0.272731	0.00155702	-0.230119	0.00794407	0.0258588	0.768514	0.0328294	0.708632	-0.0146262	0.867801	-0.0136709	0.876364	0.0696241
UCS(N=56)	-0.109715	0.42085	0.0694873	0.610834	0.0612234	0.653979	-0.115497	0.396632	-0.223848	0.0972234	-0.0475	0.728113	-0.0404103	0.767456	-0.058423	0.668868	0.128999	0.343366	0.183539	0.175724	-0.0601723	0.659552	-0.0177475	0.896705	0.0357808	0.793473	-0.00606701	0.964603	-0.0321037	0.814298	-0.0943625	0.489086	-0.225919	0.0940878	-0.246628	0.0668934	-0.110174	0.418897	-0.132546	0.330147	0.110615	0.417024	0.102448	0.452448	-0.156011	0.250889	-0.138511	0.30865	0.0483332
LAML(N=214)	-0.403361	8.87293e-10	-0.291381	1.47803e-05	-0.139649	0.0412571	-0.153966	0.0242854	0.270604	6.05942e-05	0.322936	1.39008e-06	-0.374822	1.52512e-08	-0.380978	8.44813e-09	0.00694424	0.919557	0.0595138	0.386336	-0.0350827	0.609794	-0.0929025	0.175731	-0.0384567	0.575831	0.0638859	0.352347	-0.395523	1.99129e-09	-0.391258	3.06457e-09	-0.265179	8.5992e-05	-0.253143	0.000182118	0.121645	0.0757834	0.177883	0.00911288	0.256459	0.000148638	0.26078	0.000113601	-0.433615	3.19525e-11	-0.429645	5.03731e-11	0.262541
ALL(N=86)	-0.00458072	0.966612	-0.0142274	0.896555	0.0817483	0.454302	0.117971	0.279343	-0.014736	0.892878	-0.0845731	0.438806	-0.209206	0.0532169	-0.252328	0.0190877	0.273137	0.010944	0.3194	0.00272124	0.0836307	0.443943	0.122901	0.2596	-0.0444101	0.684731	0.0551028	0.614326	-0.169619	0.118452	-0.175294	0.106452	-0.120286	0.26995	-0.108648	0.319363	0.0137617	0.899923	0.0294513	0.78779	0.155869	0.15183	0.161034	0.138552	-0.102452	0.347898	-0.138845	0.20233	0.0410691
PCPG(N=177)	0.0181517	0.810484	-0.0500378	0.508351	-0.100317	0.184003	-0.0354589	0.639388	-0.333768	5.62812e-06	-0.29491	6.75623e-05	-0.210136	0.00499606	-0.166049	0.0271851	NA	NA	NA	NA	0.256814	0.000559472	0.262098	0.000424934	0.17415	0.0204364	0.0955107	0.206023	-0.267793	0.000313889	-0.281311	0.000148853	0.0463536	0.540105	0.142611	0.0582826	NA	NA	NA	NA	-0.0485287	0.52124	0.0507005	0.502744	-0.0277506	0.713878	-0.0589969	0.435378	0.0861768
ACC(N=77)	-0.0351766	0.761343	-0.120127	0.298042	-0.0605892	0.600659	-0.0470203	0.684686	0.109978	0.341015	-0.0423547	0.714554	-0.235482	0.0392426	-0.211566	0.0647343	0.148808	0.196485	0.193365	0.0919962	0.140897	0.221613	0.11916	0.301976	0.114131	0.322984	0.190118	0.097695	-0.053827	0.641973	-0.062069	0.591778	-0.099064	0.391348	-0.0127637	0.912272	0.100044	0.386654	0.0187403	0.871487	0.206833	0.0711	0.245761	0.0312062	-0.199896	0.0813284	-0.205582	0.0728641	-0.0225135
DLBC(N=46)	0.223881	0.13473	0.363667	0.012979	-0.121552	0.42099	-0.153006	0.310023	-0.040209	0.790768	-0.0108608	0.942891	0.0232505	0.878104	0.0432316	0.775434	NA	NA	NA	NA	0.251047	0.0923958	0.251971	0.0911625	0.304436	0.039679	0.1657	0.271099	-0.145192	0.335671	-0.265125	0.0749621	-0.409811	0.00467846	-0.501458	0.000385073	-0.275431	0.0639297	-0.393931	0.00675407	0.366822	0.0121579	0.336563	0.0221941	-0.232895	0.119326	-0.193503	0.197571	0.354352
KICH(N=65)	-0.169211	0.177821	-0.170811	0.173696	0.0540689	0.668817	0.111133	0.378139	0.0299263	0.812932	-0.151262	0.229058	0.144672	0.250222	0.0152012	0.904337	-0.0509237	0.687055	0.0412343	0.744326	0.197589	0.114635	0.204992	0.101405	0.23732	0.0569756	0.206547	0.0987836	0.0315057	0.803252	0.131699	0.295677	0.323662	0.0085381	0.262882	0.0343734	-0.255309	0.0401132	-0.150964	0.229989	-0.0865583	0.492963	-0.102442	0.416775	-0.224126	0.0726835	-0.255858	0.039672	-0.0911817
CHOL(N=36)	0.0713614	0.679177	0.20568	0.228805	-0.106994	0.534539	-0.232027	0.173294	-0.108288	0.529579	-0.0125823	0.94194	0.0223562	0.897026	-0.057404	0.739479	-0.0425142	0.805532	0.00259322	0.988024	-0.0595161	0.730245	-0.0732823	0.67102	0.365753	0.0282563	0.291009	0.0850839	-0.0899532	0.601857	-0.170024	0.321499	0.233035	0.171381	0.230705	0.175825	NA	NA	NA	NA	0.0267528	0.876916	0.146903	0.392572	-0.256878	0.130437	-0.27687	0.102106	-0.163079
[truncated: 39 more columns]

## Sheet: xCell
Immu	aDC	aDC	aDC	aDC	Adipocytes	Adipocytes	Adipocytes	Adipocytes	Astrocytes	Astrocytes	Astrocytes	Astrocytes	B-cells	B-cells	B-cells	B-cells	Basophils	Basophils	Basophils	Basophils	CD4+_memory_T-cells	CD4+_memory_T-cells	CD4+_memory_T-cells	CD4+_memory_T-cells	CD4+_naive_T-cells	CD4+_naive_T-cells	CD4+_naive_T-cells	CD4+_naive_T-cells	CD4+_T-cells	CD4+_T-cells	CD4+_T-cells	CD4+_T-cells	CD4+_Tcm	CD4+_Tcm	CD4+_Tcm	CD4+_Tcm	CD4+_Tem	CD4+_Tem	CD4+_Tem	CD4+_Tem	CD8+_naive_T-cells	CD8+_naive_T-cells	CD8+_naive_T-cells	CD8+_naive_T-cells	CD8+_T-cells	CD8+_T-cells	CD8+_T-cells	CD8+_T-cells	CD8+_Tcm
Method	pearson_R	pearson_P	spearman_R	spearman_P	pearson_R	pearson_P	spearman_R	spearman_P	pearson_R	pearson_P	spearman_R	spearman_P	pearson_R	pearson_P	spearman_R	spearman_P	pearson_R	pearson_P	spearman_R	spearman_P	pearson_R	pearson_P	spearman_R	spearman_P	pearson_R	pearson_P	spearman_R	spearman_P	pearson_R	pearson_P	spearman_R	spearman_P	pearson_R	pearson_P	spearman_R	spearman_P	pearson_R	pearson_P	spearman_R	spearman_P	pearson_R	pearson_P	spearman_R	spearman_P	pearson_R	pearson_P	spearman_R	spearman_P	pearson_R
GBM(N=152)	0.0779508	0.339799	0.10538	0.196327	-0.0709828	0.384843	-0.138545	0.0887154	0.0786439	0.335509	0.209543	0.0095719	-0.0744776	0.361816	-0.0869221	0.286959	-0.1754	0.0306637	-0.152739	0.0603002	-0.222912	0.0057735	0.00171242	0.983295	0.0654476	0.423079	0.0546117	0.503981	-0.0397136	0.627129	-0.101864	0.211758	0.0245848	0.763685	-0.0652034	0.424815	-0.341969	1.61779e-05	-0.315176	7.65507e-05	-0.212329	0.00863518	-0.158232	0.0515357	0.0405755	0.619666	-0.0316307	0.698869	-0.0969878
GBMLGG(N=656)	0.150987	0.000103574	0.200404	2.2711e-07	-0.208952	6.61551e-08	-0.230254	2.42429e-09	0.337655	5.88228e-19	0.369594	1.15752e-22	-0.0295177	0.450403	-0.0906124	0.0202782	-0.163862	2.47089e-05	-0.137095	0.000429461	0.0137816	0.724595	0.0464849	0.234453	0.0376266	0.335943	-0.0288682	0.460435	-0.00666716	0.864665	-0.0212463	0.586996	-0.340707	2.71341e-19	-0.393241	1.09311e-25	-0.0640728	0.101084	0.0182641	0.640545	-0.0796207	0.0414867	-0.0446567	0.253388	0.00874162	0.823168	-0.0791209	0.0427856	-0.00447289
LGG(N=504)	0.0834179	0.0612979	0.0975121	0.0286023	-0.208058	2.4657e-06	-0.243524	3.07503e-08	0.28608	5.9983e-11	0.22267	4.41703e-07	-0.00276223	0.950676	0.0605947	0.174395	-0.148532	0.000823337	-0.126008	0.00460914	0.0373537	0.402705	0.0587036	0.188257	0.000285985	0.99489	-0.0484605	0.277535	-0.0120131	0.787904	-0.0872592	0.0502494	-0.174483	8.22854e-05	-0.152685	0.000582888	-0.0449663	0.313697	-0.0280554	0.529741	-0.0540078	0.226147	-0.0548609	0.218887	-0.00973087	0.827491	-0.133788	0.00261569	-0.00925503
UCEC(N=178)	-0.141415	0.0597152	-0.0770785	0.306482	0.0523982	0.487287	0.170307	0.0230386	0.103414	0.169543	0.102315	0.174145	-0.178158	0.0173482	-0.0785896	0.297067	-0.488626	4.53152e-12	-0.43992	8.04183e-10	0.248445	0.0008261	0.358607	8.87021e-07	-0.315063	1.8401e-05	0.00127922	0.986479	0.0140345	0.852497	-0.0701597	0.352061	-0.331963	5.98896e-06	-0.0400006	0.596024	-0.242998	0.00108203	-0.0363126	0.630363	0.0946677	0.208771	0.098424	0.191191	-0.122008	0.104719	-0.0256955	0.733508	-0.096624
LAML(N=142)	-0.0145882	0.863193	-0.10909	0.196245	-0.109519	0.19448	0.0985343	0.243358	-0.0646912	0.444348	-0.0868455	0.3041	-0.0309819	0.714353	0.00975443	0.908276	-0.179227	0.0328289	-0.185011	0.0275078	0.217348	0.00937026	0.348884	2.08892e-05	-0.00529993	0.950087	0.056483	0.504352	0.0754941	0.371889	0.123369	0.143547	-0.120876	0.151879	-0.0875967	0.299921	0.102462	0.224986	0.125515	0.136658	0.0267688	0.751832	0.0698033	0.409112	0.0821974	0.33081	0.125525	0.136624	0.130798
BRCA(N=1077)	-0.0377215	0.216112	-0.0361476	0.235902	-0.159726	1.36718e-07	-0.219189	3.50212e-13	0.00667247	0.826866	-0.0385507	0.206178	-0.0175866	0.56426	0.119111	8.91536e-05	-0.199288	4.14295e-11	-0.133948	1.03066e-05	0.171971	1.35099e-08	0.339293	2.00857e-30	-0.0721765	0.0178361	-0.0972293	0.00139974	0.0487209	0.110043	-0.0252384	0.407991	-0.285933	1.03499e-21	-0.225377	7.19454e-14	-0.213864	1.3163e-12	-0.156376	2.49987e-07	-0.0925053	0.00237521	-0.0804296	0.00827286	-0.0482898	0.113229	0.000229649	0.993994	-0.0317266
CESC(N=291)	-0.196361	0.000756874	-0.174938	0.00274889	-0.0270884	0.645381	-0.0930318	0.113283	-0.0332055	0.572645	-0.0369968	0.5296	-0.216732	0.000194827	-0.129789	0.0268371	-0.354172	5.02114e-10	-0.252301	1.32409e-05	0.0233221	0.691967	0.145036	0.0132645	-0.130731	0.025742	-0.0221108	0.707211	-0.0225732	0.701378	-0.11432	0.051397	-0.120873	0.0393382	-0.125881	0.0318192	-0.16511	0.00474496	-0.234604	5.3141e-05	-0.183938	0.00162613	-0.221235	0.000141808	-0.107531	0.0669858	-0.0251601	0.669074	-0.141132
LUAD(N=500)	-0.170348	0.000129408	-0.174238	8.99122e-05	-0.166206	0.000189078	-0.217227	9.39726e-07	0.134167	0.00264573	0.136468	0.00222664	-0.115	0.0100649	-0.0796301	0.0752474	0.0980555	0.0283517	0.125922	0.00480397	0.00761355	0.865151	0.123686	0.0056155	-0.130753	0.00340069	-0.151872	0.000656236	0.0195083	0.66344	0.0204707	0.647928	-0.282427	1.26907e-10	-0.311226	1.08411e-12	-0.188256	2.26578e-05	-0.126766	0.00452633	-0.0769293	0.0857178	-0.0361664	0.419698	-0.113746	0.010917	-0.189987	1.89751e-05	-0.0888216
ESCA(N=181)	-0.141935	0.0566534	-0.139266	0.0615149	0.0629855	0.399593	-0.0217555	0.771283	0.143327	0.0542476	0.120192	0.107035	-0.158292	0.0333138	-0.104153	0.162916	0.0660851	0.376755	0.0885981	0.235606	-0.0939682	0.208305	0.179024	0.0158938	-0.165711	0.0257866	-0.0417259	0.577037	-0.148249	0.0464048	-0.0646017	0.387583	-0.236921	0.00132177	-0.176779	0.0172834	-0.399765	2.47158e-08	-0.383459	9.91573e-08	-0.263558	0.000337283	-0.266145	0.000293072	-0.21021	0.00450717	-0.213578	0.00389092	-0.168393
STES(N=569)	-0.25224	1.04371e-09	-0.265783	1.17767e-10	-0.136038	0.00114189	-0.152671	0.000256962	-0.0152733	0.716199	-0.122645	0.00338761	-0.186832	7.24364e-06	-0.134921	0.00125514	0.216777	1.77197e-07	0.260651	2.73191e-10	0.0599014	0.153577	0.219564	1.21919e-07	-0.16841	5.40853e-05	-0.149365	0.000350012	-0.0279999	0.50505	-0.0343765	0.413102	-0.10344	0.0135634	-0.0944172	0.0243044	-0.187525	6.68942e-06	-0.19394	3.15708e-06	-0.123769	0.00310416	-0.0874522	0.0370267	-0.199756	1.56358e-06	-0.175538	2.54494e-05	-0.179241
SARC(N=258)	-0.16054	0.00979695	-0.176714	0.00441178	-0.132651	0.0331916	-0.123898	0.0468001	0.0829009	0.184375	0.195189	0.00163087	-0.15831	0.010879	-0.267022	1.37773e-05	-0.294798	1.43778e-06	-0.213191	0.000565932	0.00550573	0.929872	0.00486216	0.938052	-0.104642	0.0934961	-0.0558189	0.371896	0.0487532	0.435536	-0.0332948	0.594488	-0.285717	3.09204e-06	-0.262886	1.88963e-05	-0.310775	3.50128e-07	-0.326456	8.05327e-08	-0.195836	0.00157234	-0.121866	0.0505539	-0.121689	0.0508932	-0.204525	0.000952484	-0.154655
KIRP(N=285)	-0.140004	0.0180391	-0.151277	0.0105468	-0.151416	0.0104752	-0.230183	8.79465e-05	0.0405673	0.495159	-0.00604386	0.919086	-0.0813465	0.170836	-0.186339	0.00157954	-0.45113	1.07637e-15	-0.397611	3.11316e-12	0.171598	0.00366371	0.298867	2.72884e-07	-0.0339813	0.567787	0.0200735	0.735797	-0.00363767	0.951247	-0.0921691	0.120552	-0.277156	2.01635e-06	-0.227665	0.000105502	-0.270148	3.71178e-06	-0.263647	6.4405e-06	-0.223965	0.00013735	-0.245341	2.81656e-05	-0.0333431	0.575085	-0.0236779	0.69061	-0.0673473
KIPAN(N=878)	0.155338	3.75714e-06	0.195371	5.30997e-09	0.0319271	0.344696	0.0645317	0.0559517	0.155271	3.79399e-06	0.207505	5.38217e-10	-0.0693749	0.0398596	-0.213938	1.50886e-10	-0.388918	4.38365e-33	-0.376676	5.55424e-31	0.249068	6.99611e-14	0.279992	2.80767e-17	0.101377	0.00263506	0.155643	3.59407e-06	0.0144168	0.669672	-0.074435	0.0274185	-0.315423	9.83826e-22	-0.290137	1.72078e-18	-0.153802	4.69238e-06	-0.184035	3.96566e-08	-0.129487	0.000119288	-0.142564	2.23551e-05	0.0946453	0.00500441	0.0825025	0.0144723	0.096982
COAD(N=282)	-0.0381461	0.523494	-0.0242675	0.684912	-0.136394	0.0219642	-0.148068	0.012804	-0.100001	0.0937278	-0.120389	0.0433787	-0.0776558	0.193521	-0.0383717	0.521039	0.0222493	0.70988	0.0739484	0.215722	-0.127325	0.0325686	-0.0628433	0.29295	-0.0639728	0.284344	-0.0208532	0.727339	-0.19979	0.00074023	-0.133435	0.0250375	-0.160051	0.00707782	-0.0616235	0.302438	-0.18182	0.00217448	-0.246793	2.77771e-05	-0.197865	0.000834623	-0.222575	0.000164268	-0.102311	0.0863524	-0.0869405	0.145323	-0.0880446
COADREAD(N=373)	-0.0635226	0.220974	-0.0328124	0.527546	-0.134806	0.00914177	-0.13254	0.0103924	-0.076656	0.139494	-0.104293	0.044118	-0.0903146	0.0815133	-0.0231209	0.656247	-0.0356523	0.492419	0.044424	0.392268	-0.0395612	0.446187	0.11411	0.0275496	-0.0761148	0.142317	-0.0940244	0.0697027	-0.170577	0.000940947	-0.014385	0.781855	-0.193435	0.000170677	-0.110225	0.0333258	-0.171436	0.000885733	-0.125389	0.0153881	-0.175331	0.000670862	-0.203555	7.50629e-05	-0.0844597	0.103393	-0.0667981	0.198027	-0.0879169
PRAD(N=495)	0.0164901	0.714382	0.016747	0.71013	-0.183259	4.10046e-05	-0.150191	0.000801951	-0.0750731	0.0952355	-0.11218	0.0125102	0.0842077	0.0611938	0.139791	0.00182329	-0.31833	4.04543e-13	-0.219289	8.36598e-07	0.37354	7.75889e-18	0.55017	1.65123e-40	0.0672908	0.134905	-0.00426025	0.924676	0.0041473	0.926667	-0.0408968	0.363891	-0.294867	2.18383e-11	-0.272935	6.62999e-10	0.0133452	0.767098	-0.0182524	0.685406	-0.102576	0.0224643	-0.12237	0.00641225	0.180862	5.18394e-05	0.123098	0.00610142	0.201743
STAD(N=388)	-0.212897	2.35125e-05	-0.21423	2.08358e-05	-0.136589	0.00705033	-0.155713	0.00209747	-0.177742	0.000435046	-0.197857	8.72286e-05	-0.155188	0.00217253	-0.0971689	0.0558302	0.274517	3.88853e-08	0.312775	2.97962e-10	0.156975	0.00192657	0.265978	1.04713e-07	-0.131385	0.00957317	-0.120325	0.0177352	0.0289399	0.569811	0.0169362	0.739473	-0.133566	0.00843197	-0.142666	0.00486951	-0.0280753	0.581398	0.0329628	0.51739	-0.0984908	0.0525622	-0.034343	0.499997	-0.147008	0.00370599	-0.130199	0.0102501	-0.090487
HNSC(N=517)	-0.0372031	0.398582	-0.0565752	0.199037	-0.0403562	0.359794	0.0182735	0.67849	0.0179142	0.684469	0.0580072	0.187885	0.114606	0.00910297	0.125706	0.00420032	-0.235093	6.35572e-08	-0.035512	0.420382	0.235751	5.8252e-08	0.340829	1.57678e-15	0.114286	0.00930009	0.079659	0.0703346	0.15679	0.000345481	0.100924	0.0217281	-0.448866	5.35706e-27	-0.408588	3.19152e-22	-0.280666	8.17916e-11	-0.244743	1.72681e-08	-0.202553	3.44008e-06	-0.240183	3.21873e-08	-0.0255789	0.561719	-0.109981	0.0123404	0.0570007
KIRC(N=528)	0.0691123	0.112691	0.0616556	0.157149	-0.0724048	0.096518	-0.0410233	0.346805	0.082661	0.0576758	0.0550686	0.206467	-0.0342001	0.432907	-0.0335457	0.441767	-0.394322	4.34606e-21	-0.367805	2.33721e-18	0.180636	2.97654e-05	0.113686	0.00893327	0.0350965	0.42094	0.107639	0.0133356	-0.00389569	0.92884	-0.0884601	0.0421713	-0.305078	7.77601e-13	-0.18943	1.17486e-05	-0.174575	5.50853e-05	-0.272767	1.84019e-10	-0.286055	2.1139e-11	-0.30608	6.48992e-13	-0.00558532	0.898119	-0.0966683	0.0263369	-0.00614941
LUSC(N=491)	-0.218991	9.596e-07	-0.208991	3.00018e-06	-0.313432	1.18278e-12	-0.252922	1.32548e-08	-0.0253488	0.57524	-0.0215772	0.633394	-0.167929	0.000185378	-0.127657	0.00461008	-0.0179785	0.691077	0.0577	0.201831	-0.100929	0.0253224	0.014858	0.742602	-0.129972	0.00391552	-0.0802468	0.0756532	0.010633	0.814195	0.0304048	0.501479	-0.136929	0.00235997	-0.122708	0.00648109	-0.187369	2.93693e-05	-0.107563	0.0171127	-0.229858	2.61278e-07	-0.130978	0.00364417	-0.235405	1.31127e-07	-0.196414	1.16561e-05	-0.275552
THYM(N=118)	-0.242301	0.00820386	-0.153188	0.0976976	-0.179661	0.0515688	-0.122498	0.186338	0.0577532	0.534467	0.0620575	0.504399	-0.147914	0.109942	0.10454	0.259912	-0.458344	1.7969e-07	-0.334792	0.000210904	0.555439	6.66411e-11	0.700989	9.76929e-19	0.48421	2.77089e-08	0.518812	1.76107e-09	0.682315	1.77462e-17	0.7499	1.50064e-22	-0.305954	0.000753588	-0.0931997	0.315467	0.561246	3.82038e-11	0.625455	3.68794e-14	0.357341	7.11605e-05	0.386267	1.55909e-05	0.417902	2.49458e-06	0.469574	8.13305e-08	0.283128
LIHC(N=363)	-0.0507664	0.334787	-0.0616732	0.241159	-0.314154	9.33227e-10	-0.317423	6.10839e-10	0.134783	0.0101451	0.0561763	0.285767	0.0438074	0.405316	0.092232	0.0792702	-0.175433	0.00078794	-0.0388395	0.460685	0.180228	0.000560052	0.274533	1.06669e-07	0.056389	0.283944	0.0151073	0.774222	0.0654011	0.213834	-0.126342	0.0160183	-0.257608	6.51197e-07	-0.185937	0.000368785	-0.105373	0.0448262	-0.0775508	0.140302	-0.170467	0.00111205	-0.204764	8.51079e-05	0.0692104	0.188286	0.0145987	0.781628	0.0532291
WT(N=80)	-0.403009	0.000210249	-0.370801	0.000709435	-0.221136	0.0486955	-0.019951	0.860564	-0.0782779	0.490081	0.101473	0.37045	-0.189845	0.0916651	-0.101131	0.372073	0.0914599	0.419747	0.0847802	0.454635	-0.341267	0.00194887	-0.114725	0.310901	0.33621	0.00229521	0.319676	0.00384598	0.0438484	0.699345	-0.00998997	0.929917	-0.0262334	0.817326	-0.037719	0.739755	-0.175577	0.119275	0.0846692	0.455228	-0.586322	1.10062e-08	-0.358222	0.00110394	-0.140736	0.213067	0.0121166	0.915049	-0.135315
SKCM(N=452)	-0.159936	0.000642847	-0.160348	0.000622127	-0.0508688	0.280503	-0.00866089	0.854306	0.0390237	0.407855	-0.000248872	0.99579	-0.129886	0.00568376	-0.154805	0.000959956	-0.233681	5.05822e-07	-0.172815	0.000222727	0.0954577	0.0425119	0.198222	2.18804e-05	-0.147484	0.00166607	-0.202372	1.45413e-05	-0.0348035	0.460449	-0.0402704	0.393029	-0.341763	7.89728e-14	-0.162257	0.000534077	-0.0755495	0.108703	-0.103358	0.0280049	-0.158621	0.000713227	-0.137783	0.00333316	-0.189937	4.82429e-05	-0.194066	3.26661e-05	-0.168135
BLCA(N=405)	0.0819442	0.0996057	0.0715457	0.150655	-0.0240867	0.628878	-0.0327968	0.510435	0.0804041	0.106155	0.0556298	0.264023	0.0415006	0.404866	0.150382	0.00241088	0.115987	0.0195505	0.170273	0.000579054	0.153642	0.00192956	0.19701	6.56035e-05	-0.144423	0.00358258	-0.206923	2.70614e-05	-0.0177043	0.722425	-0.114867	0.0207679	-0.438972	1.66015e-20	-0.40751	1.23556e-17	-0.238137	1.25017e-06	-0.255832	1.79183e-07	-0.0957202	0.0542545	-0.142122	0.00415869	0.00905906	0.855779	-0.0504231	0.311417	0.0770526
THCA(N=503)	0.00452583	0.919351	0.00787953	0.860072	-0.224686	3.54527e-07	-0.167648	0.000158499	0.0410229	0.358543	-0.0172659	0.699274	0.0361117	0.419005	0.0576791	0.196543	-0.523592	9.39621e-37	-0.361906	5.1893e-17	0.252654	9.14811e-09	0.399046	1.19386e-20	0.00453111	0.919257	-0.0420635	0.346471	0.0475078	0.287583	-0.0433563	0.331838	-0.40867	1.13864e-21	-0.334194	1.37132e-14	-0.135224	0.00237223	-0.110057	0.0135232	-0.278617	2.02358e-10	-0.337513	7.23761e-15	-0.0435066	0.330163	-0.0624736	0.161808	-0.0270798
NB(N=153)	0.0100233	0.902133	0.0404463	0.619617	-0.00768815	0.924856	-0.281993	0.000413372	-0.109591	0.177492	-0.10555	0.194114	0.139391	0.0857172	0.249469	0.00187226	0.308416	0.000105062	0.305744	0.000121403	-0.179047	0.0267975	-0.0892246	0.272735	0.166285	0.0399479	0.0913726	0.26131	0.103475	0.203076	0.0559306	0.492279	0.010417	0.898309	-0.0239112	0.76923	-0.589997	1.01519e-15	-0.433303	2.21281e-08	0.29495	0.000214666	0.272769	0.000646734	0.251517	0.00171182	0.262008	0.00106929	0.226643
MESO(N=85)	-0.144292	0.187667	-0.138569	0.205966	-0.141657	0.195939	-0.39971	0.000150743	0.272565	0.0116129	0.262064	0.0153995	0.00393117	0.971516	-0.118333	0.280759	-0.491971	1.73703e-06	-0.432435	3.58071e-05	0.237707	0.0284807	0.319526	0.00287469	0.101444	0.355589	0.191152	0.0796987	0.112594	0.304911	-0.0790024	0.472322	-0.305675	0.00444274	-0.336752	0.00162539	-0.2188	0.0442394	-0.302013	0.00496784	-0.0614511	0.576372	-0.0417088	0.704682	0.0425744	0.698845	-0.0289851	0.792298	0.0222744
READ(N=91)	-0.128756	0.223855	-0.0346162	0.744613	-0.170242	0.106666	-0.000985785	0.992601	-0.0065805	0.950637	-0.0098103	0.926465	-0.13941	0.18752	-0.0652201	0.539074	-0.221341	0.034988	0.0132458	0.900828	0.240329	0.0217535	0.260553	0.0126168	-0.155335	0.141493	-0.251007	0.0163992	0.0650945	0.539858	0.0556726	0.600176	-0.308413	0.00293693	-0.189417	0.072135	-0.147586	0.162691	-0.263293	0.0116823	-0.10703	0.312597	-0.128955	0.223131	-0.0255123	0.810294	0.0150142	0.887669	-0.0944545
OV(N=417)	-0.0436732	0.373692	-0.0166527	0.734564	-0.0799646	0.102968	-0.00895824	0.855279	-0.078669	0.108685	0.0192496	0.695099	-0.0476499	0.331713	-0.0619937	0.206459	-0.408903	3.07645e-18	-0.116165	0.0176407	0.101193	0.038874	0.174837	0.000334226	0.00184897	0.969972	0.0306281	0.532817	0.0880016	0.0726326	0.0362683	0.460126	-0.0425004	0.386672	-0.00754877	0.877854	-0.0302816	0.537464	0.0549741	0.262679	-0.166824	0.000625233	-0.202291	3.16024e-05	-0.0230819	0.638359	-0.0584918	0.233312	-0.0823907
UVM(N=79)	0.0836704	0.46349	0.0800889	0.482911	0.0739555	0.517152	-0.00580427	0.959511	0.096778	0.396179	0.172758	0.127882	0.0558877	0.624696	0.15266	0.17923	-0.375022	0.000660843	-0.35764	0.00121285	0.474665	9.88916e-06	0.652489	7.26466e-11	0.0106925	0.925486	-0.116758	0.305488	0.143613	0.206708	0.0699102	0.540391	0.0203916	0.858429	0.0639959	0.575264	0.102576	0.368353	-0.0845036	0.459034	0.317613	0.0043409	0.438204	5.36754e-05	0.180128	0.11217	0.211564	0.061249	0.192755
PAAD(N=177)	-0.0953382	0.206847	-0.183816	0.0143219	-0.0810527	0.283513	-0.0524503	0.488096	0.257354	0.000544096	0.120222	0.110956	-0.0334279	0.658705	-0.0402936	0.594387	-0.188121	0.0121594	-0.230152	0.00205785	0.0831194	0.271375	0.225067	0.00259663	-0.0281069	0.710368	-0.0139166	0.854135	-0.0188849	0.802983	-0.00947154	0.900428	-0.21926	0.00336618	-0.214553	0.00413473	0.0205661	0.78585	-0.227146	0.00236249	-0.0159994	0.832604	-0.0625913	0.407878	-0.0548974	0.468001	-0.0893233	0.237081	-0.0108552
TGCT(N=132)	-0.220944	0.0109012	-0.197112	0.0234897	0.0218486	0.803621	-0.0661542	0.451059	-0.0587772	0.503205	-0.066925	0.445791	-0.328803	0.000118446	-0.160403	0.0661696	-0.307998	0.000327257	-0.163785	0.0605812	-0.102555	0.241941	-0.0556689	0.526084	-0.163073	0.0617235	-0.122183	0.162816	-0.0810117	0.355789	0.0699763	0.425278	-0.535171	3.81986e-11	-0.316517	0.000217786	-0.267936	0.00189597	-0.225322	0.00938719	0.0311894	0.722577	0.0874217	0.318883	-0.263936	0.00222842	-0.211373	0.0149767	-0.251646
UCS(N=56)	-0.0453976	0.739713	0.122223	0.369519	-0.0442	0.746347	0.161809	0.233487	0.229644	0.0886473	0.33711	0.0110646	-0.202877	0.133719	-0.278691	0.0375346	-0.370982	0.00488127	-0.396991	0.00245071	-0.034216	0.802319	-0.0025779	0.984956	-0.00435163	0.974607	-0.110806	0.416216	-0.128888	0.343784	-0.205561	0.128546	-0.122147	0.369817	-0.0753178	0.581154	0.0776461	0.569489	-0.0465759	0.733204	0.0278661	0.838458	0.100557	0.460878	-0.0345947	0.800176	0.214891	0.111729	-0.0969668
LAML(N=214)	-0.0671523	0.328221	-0.10942	0.110467	0.0654894	0.340367	0.161512	0.0180581	-0.189814	0.00533886	-0.0943365	0.169129	-0.507041	2.22195e-15	-0.293248	1.29484e-05	-0.425492	8.05858e-11	-0.312274	3.18619e-06	-0.0186015	0.78674	-0.0106137	0.877326	-0.0650399	0.343699	0.0177419	0.796374	-0.217677	0.00135436	-0.0304917	0.657371	-0.431665	3.99868e-11	-0.271045	5.88746e-05	-0.0513525	0.454873	-0.0466469	0.497291	-0.672019	1.78631e-29	-0.614804	1.22796e-23	-0.212294	0.00178972	-0.0961955	0.160846	-0.197068
ALL(N=86)	-0.223835	0.0382889	-0.206419	0.0565425	0.00897014	0.934671	0.0210759	0.847263	0.0660807	0.54551	0.119831	0.271781	0.293732	0.00605239	0.318096	0.00283885	-0.279047	0.00927344	-0.323508	0.00237883	-0.118673	0.276473	-0.0183857	0.866566	-0.0549343	0.615411	0.11739	0.281735	-0.15391	0.157108	-0.0740601	0.49797	-0.190241	0.0793508	-0.145122	0.182471	-0.0829727	0.447548	-0.0601963	0.581929	-0.394839	0.000168515	-0.328372	0.00202385	0.0392406	0.719808	0.251904	0.019297	-0.0435863
PCPG(N=177)	-0.0430627	0.569277	-0.00563966	0.940613	-0.0650517	0.389659	-0.212761	0.0044666	0.108536	0.150435	-0.0506756	0.502954	-0.048473	0.521718	0.0305183	0.686774	-0.340748	3.46921e-06	-0.284971	0.000120823	0.129176	0.0866059	-0.0143441	0.849706	0.102481	0.174673	-0.025287	0.73831	-0.0350436	0.643319	0.0812587	0.282287	-0.298109	5.57767e-05	-0.180442	0.0162446	-0.00754659	0.92059	0.134413	0.0744752	-0.346627	2.28703e-06	-0.271617	0.000255162	0.112509	0.135969	0.132333	0.0791171	0.0190978
ACC(N=77)	-0.292659	0.00979786	-0.223087	0.0511506	-0.232916	0.0414974	-0.0530407	0.646852	0.159563	0.165699	0.0995841	0.388853	-0.0660446	0.568214	-0.0784866	0.497455	-0.0725076	0.530875	-0.013871	0.904695	0.0638918	0.580919	0.233074	0.0413553	-0.228197	0.0459238	-0.158584	0.168345	0.0258577	0.823359	0.0707212	0.541073	-0.276583	0.0148912	-0.295635	0.00904422	-0.112036	0.332001	-0.174104	0.129934	-0.183797	0.109578	-0.181277	0.114615	-0.14232	0.216935	-0.148282	0.19809	-0.169252
DLBC(N=46)	-0.0374851	0.804655	0.0060595	0.96812	-0.0106872	0.943802	-0.171378	0.254785	0.14791	0.326606	0.0194282	0.898027	0.269697	0.0698962	0.188899	0.208655	-0.430871	0.00279645	-0.40036	0.00583338	0.321429	0.0293905	0.395065	0.0065831	0.136953	0.364096	0.190931	0.203711	0.0877743	0.561879	0.0686314	0.650401	-0.301886	0.0414513	-0.208396	0.164581	-0.293116	0.0480463	-0.388184	0.00768136	-0.0819958	0.588004	-0.208015	0.165372	0.096473	0.523607	0.0439988	0.771554	0.198434
KICH(N=65)	-0.100441	0.425983	-0.128158	0.308964	0.1025	0.416511	-0.048288	0.702477	0.280428	0.0236591	0.304048	0.013803	0.114705	0.362905	0.0622585	0.622237	-0.138904	0.269806	-0.238965	0.0552269	0.318794	0.00964669	0.363655	0.00290453	0.0158742	0.900123	0.0739464	0.558273	-0.215095	0.0853035	-0.0969324	0.442403	-0.357436	0.00346615	-0.221826	0.0757474	-0.302022	0.0144801	-0.339011	0.00573649	0.123574	0.32673	0.176719	0.159066	0.104514	0.407365	0.159978	0.203026	0.0163714
CHOL(N=36)	-0.132435	0.44132	-0.0337238	0.845192	0.00602048	0.972201	0.0432187	0.802373	0.266217	0.116555	0.0239656	0.889656	-0.148581	0.387126	0.06869	0.690582	-0.344332	0.0397399	-0.253314	0.136045	-0.144017	0.402037	0.0641367	0.710174	-0.168715	0.325293	-0.0469374	0.785749	-0.156113	0.363237	-0.154323	0.368832	-0.15591	0.363871	0.113185	0.511015	-0.149285	0.384856	-0.172319	0.314912	-0.270176	0.111015	-0.050325	0.770686	-0.0840334	0.626067	0.085734	0.619071	-0.0269566
[truncated: 219 more columns]

## Sheet: MSI
	MSI	Expression	SampleName
GBM(N=151)	0.4705	5.0972	TCGA-19-1787-01
GBM(N=151)	0.2833	3.0145	TCGA-06-5412-01
GBM(N=151)	0.2592	3.6219	TCGA-12-5299-01
GBM(N=151)	0.2816	3.8611	TCGA-06-2565-01
GBM(N=151)	0.2728	3.2127	TCGA-06-2561-01
GBM(N=151)	0.2707	1.614	TCGA-06-0132-01
GBM(N=151)	0.2804	3.3293	TCGA-19-2629-01
GBM(N=151)	0.2807	2.7951	TCGA-06-0238-01
GBM(N=151)	0.2779	2.081	TCGA-06-0749-01
GBM(N=151)	0.2931	4.7809	TCGA-06-0174-01
GBM(N=151)	0.2903	2.3222	TCGA-06-5410-01
GBM(N=151)	0.2642	2.824	TCGA-28-2513-01
GBM(N=151)	0.2712	3.5362	TCGA-76-4929-01
GBM(N=151)	0.2765	2.9109	TCGA-06-0645-01
GBM(N=151)	0.2856	4.4257	TCGA-32-2634-01
GBM(N=151)	0.2717	2.2268	TCGA-06-0141-01
GBM(N=151)	0.2673	4.2706	TCGA-06-0125-01
GBM(N=151)	0.2846	2.4753	TCGA-26-1442-01
GBM(N=151)	0.2724	4.1547	TCGA-26-5136-01
GBM(N=151)	0.2674	4.7919	TCGA-14-1034-01
GBM(N=151)	0.2727	3.3221	TCGA-06-0184-01
GBM(N=151)	0.2635	2.5011	TCGA-12-3652-01
GBM(N=151)	0.2662	4.2654	TCGA-76-4927-01
GBM(N=151)	0.2679	3.5754	TCGA-14-0790-01
GBM(N=151)	0.26	4.936	TCGA-26-5132-01
GBM(N=151)	0.2639	3.9496	TCGA-76-4932-01
GBM(N=151)	0.2791	4.7997	TCGA-32-1970-01
GBM(N=151)	0.2722	1.5266	TCGA-06-0219-01
GBM(N=151)	0.2753	4.0313	TCGA-14-0787-01
GBM(N=151)	0.2702	4.6323	TCGA-12-0618-01
GBM(N=151)	0.2698	2.6805	TCGA-27-2524-01
GBM(N=151)	0.2734	5.0545	TCGA-08-0386-01
GBM(N=151)	0.2825	3.7794	TCGA-06-0190-01
GBM(N=151)	0.2711	3.6474	TCGA-06-0745-01
GBM(N=151)	0.2701	3.6771	TCGA-26-5135-01
GBM(N=151)	0.2781	3.034	TCGA-41-3915-01
GBM(N=151)	0.2721	1.2516	TCGA-27-1831-01
GBM(N=151)	0.2622	4.4628	TCGA-28-1753-01
GBM(N=151)	0.2794	3.3577	TCGA-12-5295-01
GBM(N=151)	0.2783	4.9714	TCGA-28-5204-01
GBM(N=151)	0.3081	3.4713	TCGA-06-2569-01
GBM(N=151)	0.2786	3.8915	TCGA-27-1830-01
GBM(N=151)	0.2742	5.0036	TCGA-06-2559-01
GBM(N=151)	0.263	1.0293	TCGA-06-0139-01
GBM(N=151)	0.2712	2.4008	TCGA-27-2526-01
GBM(N=151)	0.2914	4.2973	TCGA-06-5856-01
GBM(N=151)	0.2713	3.9431	TCGA-06-5418-01
GBM(N=151)	0.268	3.6509	TCGA-06-5414-01
GBM(N=151)	0.2709	3.5047	TCGA-06-5417-01
GBM(N=151)	0.2619	1.2992	TCGA-26-5134-01
GBM(N=151)	0.2739	4.9463	TCGA-76-4925-01
GBM(N=151)	0.289	3.6042	TCGA-28-2510-01
GBM(N=151)	0.2839	4.4169	TCGA-06-5413-01
GBM(N=151)	0.2839	4.4257	TCGA-06-0646-01
GBM(N=151)	0.2745	4.2048	TCGA-12-3650-01
GBM(N=151)	0.2723	3.2251	TCGA-12-0616-01
GBM(N=151)	0.2688	4.3002	TCGA-28-5215-01
GBM(N=151)	0.2739	2.5828	TCGA-19-2620-01
GBM(N=151)	0.2809	3.0127	TCGA-16-0846-01
GBM(N=151)	0.2642	3.8218	TCGA-02-0047-01
GBM(N=151)	0.2806	4.8167	TCGA-19-2624-01
GBM(N=151)	0.2687	2.4412	TCGA-32-1982-01
GBM(N=151)	0.2676	3.4881	TCGA-27-1835-01
GBM(N=151)	0.2796	3.5899	TCGA-06-0747-01
GBM(N=151)	0.2655	3.4318	TCGA-28-5220-01
GBM(N=151)	0.2746	2.7029	TCGA-14-0817-01
GBM(N=151)	0.2611	3.2826	TCGA-06-2570-01
GBM(N=151)	0.2857	2.5213	TCGA-41-4097-01
GBM(N=151)	0.2679	4.28175	TCGA-06-0211-01
GBM(N=151)	0.2721	3.7678	TCGA-02-2483-01
GBM(N=151)	0.2719	4.6882	TCGA-76-4931-01
GBM(N=151)	0.2726	4.6583	TCGA-27-2523-01
GBM(N=151)	0.2742	4.17	TCGA-27-1837-01
GBM(N=151)	0.2839	2.753	TCGA-06-0744-01
GBM(N=151)	0.2667	2.2663	TCGA-06-0750-01
GBM(N=151)	0.258	3.3321	TCGA-32-5222-01
GBM(N=151)	0.2674	3.4843	TCGA-27-2519-01
GBM(N=151)	0.2969	4.2488	TCGA-12-0821-01
GBM(N=151)	0.2909	4.2751	TCGA-19-2619-01
GBM(N=151)	0.2888	4.7945	TCGA-12-0619-01
GBM(N=151)	0.274	2.108	TCGA-28-5213-01
GBM(N=151)	0.2756	2.6738	TCGA-14-0789-01
GBM(N=151)	0.2631	4.8053	TCGA-28-5209-01
GBM(N=151)	0.2892	3.9965	TCGA-28-5218-01
GBM(N=151)	0.261	4.034	TCGA-28-2514-01
GBM(N=151)	0.3054	4.5104	TCGA-06-5859-01
GBM(N=151)	0.2915	4.4595	TCGA-28-2509-01
GBM(N=151)	0.2743	3.9204	TCGA-14-1825-01
GBM(N=151)	0.3315	3.3464	TCGA-19-4065-01
GBM(N=151)	0.2728	4.0765	TCGA-02-2485-01
GBM(N=151)	0.279	2.9692	TCGA-12-1597-01
GBM(N=151)	0.2715	3.7248	TCGA-28-1747-01
GBM(N=151)	0.2863	2.5634	TCGA-28-2499-01
GBM(N=151)	0.2803	3.2174	TCGA-06-0649-01
GBM(N=151)	0.2692	4.309	TCGA-06-2564-01
GBM(N=151)	0.2961	4.4304	TCGA-06-5408-01
GBM(N=151)	0.2741	3.6474	TCGA-27-1832-01
GBM(N=151)	0.2721	1.4494	TCGA-14-1829-01
GBM(N=151)	0.2767	2.8661	TCGA-32-2615-01
GBM(N=151)	0.2707	3.47	TCGA-06-0158-01
GBM(N=151)	0.2652	4.067	TCGA-06-2558-01
GBM(N=151)	0.2729	3.1717	TCGA-28-5216-01
GBM(N=151)	0.2799	3.9147	TCGA-28-5207-01
GBM(N=151)	0.2819	2.9929	TCGA-41-2572-01
GBM(N=151)	0.2763	3.8857	TCGA-06-0130-01
GBM(N=151)	0.2849	3.9874	TCGA-06-5416-01
GBM(N=151)	0.274	3.7635	TCGA-06-0168-01
GBM(N=151)	0.2745	2.945	TCGA-02-0055-01
GBM(N=151)	0.2682	3.6961	TCGA-06-5415-01
GBM(N=151)	0.2943	3.242	TCGA-06-5411-01
GBM(N=151)	0.2619	3.4713	TCGA-26-5139-01
GBM(N=151)	0.2737	3.4318	TCGA-76-4928-01
GBM(N=151)	0.2763	4.5211	TCGA-06-0644-01
GBM(N=151)	0.2899	4.6871	TCGA-14-0871-01
GBM(N=151)	0.2716	4.5217	TCGA-32-2632-01
GBM(N=151)	0.2696	2.4465	TCGA-06-0882-01
GBM(N=151)	0.2834	3.2766	TCGA-19-2625-01
GBM(N=151)	0.2972	2.2543	TCGA-32-1980-01
GBM(N=151)	0.2731	3.6054	TCGA-27-1834-01
GBM(N=151)	0.2728	3.4197	TCGA-41-2571-01
GBM(N=151)	0.2925	2.3019	TCGA-14-0781-01
GBM(N=151)	0.2759	4.2235	TCGA-06-0157-01
GBM(N=151)	0.2826	4.7571	TCGA-12-3653-01
GBM(N=151)	0.2626	3.6905	TCGA-76-4926-01
GBM(N=151)	0.2808	3.7486	TCGA-26-5133-01
GBM(N=151)	0.2614	3.1876	TCGA-06-2562-01
GBM(N=151)	0.2704	2.9281	TCGA-27-2521-01
GBM(N=151)	0.3173	5.0104	TCGA-41-5651-01
GBM(N=151)	0.2695	3.2885	TCGA-06-0210-01
GBM(N=151)	0.2954	4.9905	TCGA-19-5960-01
GBM(N=151)	0.2763	4.322	TCGA-06-0686-01
GBM(N=151)	0.2704	3.7204	TCGA-06-2563-01
GBM(N=151)	0.29	3.4237	TCGA-15-1444-01
GBM(N=151)	0.2788	1.3397	TCGA-32-4213-01
GBM(N=151)	0.2727	4.1145	TCGA-15-0742-01
GBM(N=151)	0.3894	3.8896	TCGA-06-0187-01
GBM(N=151)	0.2907	5.6121	TCGA-19-1390-01
GBM(N=151)	0.2881	3.9737	TCGA-06-2557-01
GBM(N=151)	0.267	4.2289	TCGA-06-0878-01
GBM(N=151)	0.2758	4.9041	TCGA-06-0129-01
GBM(N=151)	0.2652	2.9205	TCGA-16-1045-01
GBM(N=151)	0.2749	4.9486	TCGA-06-2567-01
GBM(N=151)	0.321	4.8048	TCGA-32-2616-01
GBM(N=151)	0.2613	3.7259	TCGA-28-5208-01
GBM(N=151)	0.2911	4.8243	TCGA-06-1804-01
GBM(N=151)	0.2618	2.4779	TCGA-14-2554-01
GBM(N=151)	0.2737	3.616	TCGA-27-2528-01
GBM(N=151)	0.3491	5.1081	TCGA-06-5858-01
GBM(N=151)	0.2721	1.5902	TCGA-06-0178-01
GBM(N=151)	0.2769	1.5465	TCGA-14-1823-01
GBM(N=151)	0.2901	3.1095	TCGA-06-0743-01
GBMLGG(N=657)	0.4705	5.0972	TCGA-19-1787-01
GBMLGG(N=657)	0.3226	2.8422	TCGA-S9-A7J2-01
GBMLGG(N=657)	0.3294	4.497	TCGA-E1-A7YI-01
GBMLGG(N=657)	0.2833	3.0145	TCGA-06-5412-01
GBMLGG(N=657)	0.3434	2.9205	TCGA-DU-7302-01
GBMLGG(N=657)	0.331	3.3842	TCGA-DU-A7TI-01
GBMLGG(N=657)	0.2592	3.6219	TCGA-12-5299-01
GBMLGG(N=657)	0.3291	2.128	TCGA-P5-A5EX-01
GBMLGG(N=657)	0.3059	3.011	TCGA-HT-8563-01
GBMLGG(N=657)	0.3046	2.3451	TCGA-FG-A60K-01
GBMLGG(N=657)	0.2816	3.8611	TCGA-06-2565-01
GBMLGG(N=657)	0.2728	3.2127	TCGA-06-2561-01
GBMLGG(N=657)	0.2936	4.0028	TCGA-CS-5397-01
GBMLGG(N=657)	0.2614	2.872	TCGA-E1-5322-01
GBMLGG(N=657)	0.3126	2.0395	TCGA-HT-8558-01
GBMLGG(N=657)	0.2927	2.6693	TCGA-S9-A6U8-01
GBMLGG(N=657)	0.3046	2.826	TCGA-HT-7854-01
GBMLGG(N=657)	0.3082	2.6348	TCGA-HT-7467-01
GBMLGG(N=657)	0.3173	2.3337	TCGA-HT-7874-01
GBMLGG(N=657)	0.3293	2.7292	TCGA-S9-A6TV-01
GBMLGG(N=657)	0.3279	2.5996	TCGA-VM-A8CD-01
GBMLGG(N=657)	0.2707	1.614	TCGA-06-0132-01
GBMLGG(N=657)	0.3365	2.299	TCGA-HT-7616-01
GBMLGG(N=657)	0.3216	5.2668	TCGA-KT-A7W1-01
GBMLGG(N=657)	0.3259	2.0638	TCGA-P5-A5F2-01
GBMLGG(N=657)	0.2804	3.3293	TCGA-19-2629-01
GBMLGG(N=657)	0.3408	2.3164	TCGA-HT-7607-01
GBMLGG(N=657)	0.2807	2.7951	TCGA-06-0238-01
GBMLGG(N=657)	0.3182	1.9264	TCGA-HT-7873-01
GBMLGG(N=657)	0.2779	2.081	TCGA-06-0749-01
GBMLGG(N=657)	0.3088	1.9675	TCGA-HT-7603-01
GBMLGG(N=657)	0.2945	2.9911	TCGA-DB-A64P-01
GBMLGG(N=657)	0.2931	4.7809	TCGA-06-0174-01
GBMLGG(N=657)	0.2981	2.7249	TCGA-HW-7486-01
GBMLGG(N=657)	0.3352	2.609	TCGA-P5-A5F1-01
GBMLGG(N=657)	0.3028	2.3135	TCGA-DU-7011-01
GBMLGG(N=657)	0.3367	2.128	TCGA-P5-A77X-01
GBMLGG(N=657)	0.3079	2.6255	TCGA-HW-7493-01
GBMLGG(N=657)	0.3185	1.0222	TCGA-VM-A8CA-01
GBMLGG(N=657)	0.3113	3.6928	TCGA-DU-7015-01
GBMLGG(N=657)	0.3282	2.727	TCGA-TM-A7C5-01
GBMLGG(N=657)	0.2975	3.0323	TCGA-DU-8162-01
GBMLGG(N=657)	0.3239	2.2421	TCGA-TM-A84O-01
GBMLGG(N=657)	0.2903	2.3222	TCGA-06-5410-01
GBMLGG(N=657)	0.3032	2.6348	TCGA-S9-A7R3-01
GBMLGG(N=657)	0.307	3.0252	TCGA-TQ-A7RN-01
GBMLGG(N=657)	0.2642	2.824	TCGA-28-2513-01
GBMLGG(N=657)	0.331	2.9071	TCGA-DU-A6S6-01
GBMLGG(N=657)	0.3327	2.3871	TCGA-P5-A735-01
GBMLGG(N=657)	0.3188	1.9822	TCGA-HT-7691-01
GBMLGG(N=657)	0.3142	0.9419	TCGA-FG-A6J1-01
GBMLGG(N=657)	0.3103	2.6325	TCGA-S9-A7R7-01
GBMLGG(N=657)	0.2712	3.5362	TCGA-76-4929-01
GBMLGG(N=657)	0.2903	3.4034	TCGA-DU-6402-01
GBMLGG(N=657)	0.3053	0.4447	TCGA-HT-7684-01
GBMLGG(N=657)	0.3196	4.6623	TCGA-HT-8104-01
GBMLGG(N=657)	0.3294	3.3521	TCGA-FN-7833-01
GBMLGG(N=657)	0.2863	3.0688	TCGA-HT-7473-01
GBMLGG(N=657)	0.2765	2.9109	TCGA-06-0645-01
GBMLGG(N=657)	0.3202	1.5612	TCGA-HT-8019-01
GBMLGG(N=657)	0.3148	2.5924	TCGA-TQ-A7RU-01
GBMLGG(N=657)	0.2994	3.325	TCGA-DB-A4XF-01
GBMLGG(N=657)	0.3232	2.0254	TCGA-FG-A713-01
GBMLGG(N=657)	0.3183	3.7518	TCGA-E1-A7YL-01
GBMLGG(N=657)	0.2798	3.2841	TCGA-CS-5396-01
GBMLGG(N=657)	0.3312	4.3855	TCGA-HW-8322-01
GBMLGG(N=657)	0.3187	2.0535	TCGA-S9-A6U9-01
GBMLGG(N=657)	0.3427	2.5536	TCGA-HT-7676-01
GBMLGG(N=657)	0.3254	4.0549	TCGA-HT-7469-01
GBMLGG(N=657)	0.2856	4.4257	TCGA-32-2634-01
GBMLGG(N=657)	0.3039	2.5413	TCGA-HT-7478-01
GBMLGG(N=657)	0.3286	3.3869	TCGA-DU-A5TW-01
GBMLGG(N=657)	0.3238	2.9394	TCGA-S9-A6TX-01
GBMLGG(N=657)	0.3219	2.4727	TCGA-RY-A83Z-01
GBMLGG(N=657)	0.2717	2.2268	TCGA-06-0141-01
GBMLGG(N=657)	0.2673	4.2706	TCGA-06-0125-01
GBMLGG(N=657)	0.3011	1.0363	TCGA-FG-A6IZ-01
GBMLGG(N=657)	0.2736	3.8905	TCGA-CS-4941-01
GBMLGG(N=657)	0.3253	2.081	TCGA-DH-A7UT-01
GBMLGG(N=657)	0.2859	2.2573	TCGA-DU-5871-01
GBMLGG(N=657)	0.3223	2.5658	TCGA-HW-8321-01
GBMLGG(N=657)	0.3039	3.5086	TCGA-EZ-7264-01
GBMLGG(N=657)	0.303	2.6348	TCGA-CS-6666-01
GBMLGG(N=657)	0.3073	3.4143	TCGA-HW-7491-01
GBMLGG(N=657)	0.2989	3.1701	TCGA-S9-A6U1-01
GBMLGG(N=657)	0.3001	2.5634	TCGA-E1-5307-01
GBMLGG(N=657)	0.3227	4.4283	TCGA-DU-A76L-01
GBMLGG(N=657)	0.2961	2.8014	TCGA-HW-7495-01
GBMLGG(N=657)	0.292	2.2421	TCGA-CS-6669-01
GBMLGG(N=657)	0.328	3.208	TCGA-HT-7481-01
GBMLGG(N=657)	0.3338	3.5935	TCGA-DU-8163-01
GBMLGG(N=657)	0.2846	2.4753	TCGA-26-1442-01
GBMLGG(N=657)	0.317	4.0782	TCGA-HT-8110-01
GBMLGG(N=657)	0.3244	2.6067	TCGA-RY-A840-01
GBMLGG(N=657)	0.3188	0.346	TCGA-VM-A8C9-01
GBMLGG(N=657)	0.3108	2.9562	TCGA-HW-8319-01
GBMLGG(N=657)	0.326	3.1129	TCGA-QH-A6CW-01
GBMLGG(N=657)	0.2838	2.4805	TCGA-DU-5870-01
GBMLGG(N=657)	0.3258	2.7073	TCGA-TM-A84S-01
GBMLGG(N=657)	0.2724	4.1547	TCGA-26-5136-01
GBMLGG(N=657)	0.2674	4.7919	TCGA-14-1034-01
GBMLGG(N=657)	0.2727	3.3221	TCGA-06-0184-01
GBMLGG(N=657)	0.2635	2.5011	TCGA-12-3652-01
GBMLGG(N=657)	0.3215	2.9581	TCGA-RY-A845-01
GBMLGG(N=657)	0.2662	4.2654	TCGA-76-4927-01
GBMLGG(N=657)	0.3007	3.5399	TCGA-FG-8182-01
GBMLGG(N=657)	0.2679	3.5754	TCGA-14-0790-01
GBMLGG(N=657)	0.26	4.936	TCGA-26-5132-01
GBMLGG(N=657)	0.3084	3.0978	TCGA-FG-6688-01
GBMLGG(N=657)	0.3122	2.4412	TCGA-TQ-A7RP-01
GBMLGG(N=657)	0.3363	2.0946	TCGA-HT-8113-01
GBMLGG(N=657)	0.2639	3.9496	TCGA-76-4932-01
GBMLGG(N=657)	0.3139	2.6715	TCGA-HT-7689-01
GBMLGG(N=657)	0.3535	2.3649	TCGA-FG-7638-01
GBMLGG(N=657)	0.3016	5.2227	TCGA-DU-7013-01
GBMLGG(N=657)	0.2791	4.7997	TCGA-32-1970-01
GBMLGG(N=657)	0.3266	1.8879	TCGA-E1-A7Z3-01
GBMLGG(N=657)	0.3046	2.2783	TCGA-HT-7476-01
GBMLGG(N=657)	0.3074	2.6441	TCGA-TQ-A7RG-01
GBMLGG(N=657)	0.3245	2.0742	TCGA-FG-8181-01
GBMLGG(N=657)	0.3107	3.5742	TCGA-DU-A7T6-01
GBMLGG(N=657)	0.3289	3.2282	TCGA-DB-A4XC-01
GBMLGG(N=657)	0.3281	3.6509	TCGA-FG-A4MW-01
GBMLGG(N=657)	0.2722	1.5266	TCGA-06-0219-01
GBMLGG(N=657)	0.2682	2.874	TCGA-DH-5142-01
GBMLGG(N=657)	0.2753	4.0313	TCGA-14-0787-01
GBMLGG(N=657)	0.3006	2.6984	TCGA-S9-A6U2-01
GBMLGG(N=657)	0.2702	4.6323	TCGA-12-0618-01
GBMLGG(N=657)	0.2698	2.6805	TCGA-27-2524-01
GBMLGG(N=657)	0.3208	3.0498	TCGA-TQ-A7RH-01
GBMLGG(N=657)	0.2734	5.0545	TCGA-08-0386-01
GBMLGG(N=657)	0.3329	2.3106	TCGA-DB-A75M-01
GBMLGG(N=657)	0.3326	2.0289	TCGA-HT-8012-01
GBMLGG(N=657)	0.3171	3.1717	TCGA-S9-A7QW-01
GBMLGG(N=657)	0.325	1.9415	TCGA-P5-A733-01
GBMLGG(N=657)	0.3246	2.296	TCGA-E1-A7Z4-01
GBMLGG(N=657)	0.3103	1.5465	TCGA-DU-A5TR-01
GBMLGG(N=657)	0.3305	2.3394	TCGA-FG-8185-01
GBMLGG(N=657)	0.3379	2.7227	TCGA-HW-8320-01
GBMLGG(N=657)	0.3037	2.1702	TCGA-CS-6667-01
GBMLGG(N=657)	0.2822	3.1245	TCGA-DU-5849-01
GBMLGG(N=657)	0.2803	3.0217	TCGA-DB-5279-01
GBMLGG(N=657)	0.2825	3.7794	TCGA-06-0190-01
GBMLGG(N=657)	0.3002	2.409	TCGA-CS-6670-01
GBMLGG(N=657)	0.3035	1.7097	TCGA-DB-A64V-01
GBMLGG(N=657)	0.2711	3.6474	TCGA-06-0745-01
GBMLGG(N=657)	0.2846	3.5718	TCGA-DU-5854-01
GBMLGG(N=657)	0.3079	3.2174	TCGA-DH-A7UR-01
GBMLGG(N=657)	0.3037	3.1311	TCGA-S9-A6WL-01
GBMLGG(N=657)	0.3401	2.1247	TCGA-HT-7880-01
GBMLGG(N=657)	0.2701	3.6771	TCGA-26-5135-01
GBMLGG(N=657)	0.267	2.3222	TCGA-E1-5318-01
GBMLGG(N=657)	0.3022	3.7888	TCGA-DU-6393-01
GBMLGG(N=657)	0.2781	3.034	TCGA-41-3915-01
GBMLGG(N=657)	0.2998	2.96	TCGA-DU-5853-01
GBMLGG(N=657)	0.3326	4.4223	TCGA-TM-A84J-01
GBMLGG(N=657)	0.3002	2.7931	TCGA-FG-5962-01
GBMLGG(N=657)	0.2721	1.2516	TCGA-27-1831-01
GBMLGG(N=657)	0.3305	3.0791	TCGA-F6-A8O4-01
GBMLGG(N=657)	0.2622	4.4628	TCGA-28-1753-01
GBMLGG(N=657)	0.3215	2.5188	TCGA-S9-A7R1-01
GBMLGG(N=657)	0.2794	3.3577	TCGA-12-5295-01
GBMLGG(N=657)	0.3177	4.1128	TCGA-TM-A84M-01
GBMLGG(N=657)	0.3127	1.7912	TCGA-HT-8107-01
GBMLGG(N=657)	0.3079	2.7073	TCGA-P5-A5ET-01
GBMLGG(N=657)	0.322	1.4335	TCGA-P5-A72W-01
GBMLGG(N=657)	0.3158	2.409	TCGA-FG-A70Y-01
GBMLGG(N=657)	0.3172	2.0395	TCGA-TM-A84R-01
GBMLGG(N=657)	0.2977	2.7422	TCGA-HW-A5KM-01
GBMLGG(N=657)	0.324	4.4397	TCGA-HT-7477-01
GBMLGG(N=657)	0.3257	2.5683	TCGA-FG-A87Q-01
GBMLGG(N=657)	0.3071	3.8481	TCGA-FG-A70Z-01
GBMLGG(N=657)	0.3113	4.2578	TCGA-FG-A4MU-01
GBMLGG(N=657)	0.3091	4.034	TCGA-DB-A4XB-01
GBMLGG(N=657)	0.3142	1.7009	TCGA-WY-A85D-01
GBMLGG(N=657)	0.3328	2.8582	TCGA-FG-7641-01
GBMLGG(N=657)	0.3001	2.2482	TCGA-DU-5872-01
GBMLGG(N=657)	0.3059	1.46	TCGA-FG-6689-01
GBMLGG(N=657)	0.2819	3.831	TCGA-DB-5277-01
GBMLGG(N=657)	0.2783	4.9714	TCGA-28-5204-01
GBMLGG(N=657)	0.2926	2.3732	TCGA-HT-A615-01
GBMLGG(N=657)	0.3472	3.091	TCGA-DU-7301-01
GBMLGG(N=657)	0.3161	2.8402	TCGA-P5-A5EW-01
GBMLGG(N=657)	0.3081	3.4713	TCGA-06-2569-01
GBMLGG(N=657)	0.3218	2.4857	TCGA-HT-A5RB-01
GBMLGG(N=657)	0.3204	2.4985	TCGA-E1-A7YN-01
GBMLGG(N=657)	0.2786	3.8915	TCGA-27-1830-01
GBMLGG(N=657)	0.3276	3.7762	TCGA-QH-A6XC-01
GBMLGG(N=657)	0.2742	5.0036	TCGA-06-2559-01
GBMLGG(N=657)	0.306	2.236	TCGA-S9-A6WN-01
GBMLGG(N=657)	0.263	1.0293	TCGA-06-0139-01
GBMLGG(N=657)	0.298	1.6875	TCGA-DB-A64L-01
GBMLGG(N=657)	0.3189	4.1169	TCGA-TM-A84I-01
GBMLGG(N=657)	0.3324	2.3423	TCGA-QH-A6CZ-01
GBMLGG(N=657)	0.3216	1.8564	TCGA-WY-A858-01
GBMLGG(N=657)	0.3204	2.3251	TCGA-VM-A8CB-01
GBMLGG(N=657)	0.2712	2.4008	TCGA-27-2526-01
GBMLGG(N=657)	0.3315	0.9716	TCGA-VM-A8CF-01
GBMLGG(N=657)	0.2914	4.2973	TCGA-06-5856-01
GBMLGG(N=657)	0.3413	2.0254	TCGA-HT-7608-01
GBMLGG(N=657)	0.303	2.5288	TCGA-CS-4938-01
GBMLGG(N=657)	0.3222	2.0147	TCGA-QH-A6X5-01
GBMLGG(N=657)	0.317	3.402	TCGA-DU-8166-01
GBMLGG(N=657)	0.3227	2.6828	TCGA-HT-8018-01
GBMLGG(N=657)	0.2991	3.8401	TCGA-DU-7292-01
GBMLGG(N=657)	0.3292	1.9675	TCGA-S9-A6TU-01
GBMLGG(N=657)	0.3294	2.0289	TCGA-DB-A75P-01
GBMLGG(N=657)	0.2713	3.9431	TCGA-06-5418-01
GBMLGG(N=657)	0.2903	3.4371	TCGA-FG-6691-01
GBMLGG(N=657)	0.303	3.8198	TCGA-DU-6399-01
GBMLGG(N=657)	0.3264	2.2513	TCGA-S9-A7IQ-01
GBMLGG(N=657)	0.268	3.6509	TCGA-06-5414-01
GBMLGG(N=657)	0.3054	2.0673	TCGA-S9-A6WI-01
GBMLGG(N=657)	0.3057	2.4908	TCGA-DB-A64S-01
GBMLGG(N=657)	0.2976	2.9948	TCGA-FG-6692-01
GBMLGG(N=657)	0.2992	2.3193	TCGA-HW-7489-01
GBMLGG(N=657)	0.3313	3.1829	TCGA-R8-A6YH-01
GBMLGG(N=657)	0.2709	3.5047	TCGA-06-5417-01
GBMLGG(N=657)	0.311	2.0218	TCGA-HT-A618-01
GBMLGG(N=657)	0.2619	1.2992	TCGA-26-5134-01
GBMLGG(N=657)	0.2997	1.934	TCGA-QH-A65S-01
GBMLGG(N=657)	0.32	2.2513	TCGA-DU-7019-01
GBMLGG(N=657)	0.2739	4.9463	TCGA-76-4925-01
GBMLGG(N=657)	0.3345	4.8258	TCGA-DU-A7TJ-01
GBMLGG(N=657)	0.3296	3.2328	TCGA-TM-A84H-01
GBMLGG(N=657)	0.289	3.6042	TCGA-28-2510-01
GBMLGG(N=657)	0.3175	3.1393	TCGA-S9-A7R8-01
GBMLGG(N=657)	0.3098	2.4008	TCGA-S9-A7R4-01
GBMLGG(N=657)	0.3214	2.2299	TCGA-S9-A7J3-01
GBMLGG(N=657)	0.3247	2.4544	TCGA-TM-A84L-01
GBMLGG(N=657)	0.3282	2.6161	TCGA-E1-A7YH-01
GBMLGG(N=657)	0.2839	4.4169	TCGA-06-5413-01
GBMLGG(N=657)	0.2839	4.4257	TCGA-06-0646-01
GBMLGG(N=657)	0.3075	2.2633	TCGA-P5-A5EV-01
GBMLGG(N=657)	0.3146	5.2052	TCGA-DU-A7TD-01
GBMLGG(N=657)	0.3049	2.0707	TCGA-HW-A5KL-01
GBMLGG(N=657)	0.3255	2.5112	TCGA-RY-A83X-01
GBMLGG(N=657)	0.3401	3.0995	TCGA-HT-7687-01
GBMLGG(N=657)	0.3252	2.609	TCGA-WY-A85A-01
GBMLGG(N=657)	0.2745	4.2048	TCGA-12-3650-01
GBMLGG(N=657)	0.2716	2.7508	TCGA-DB-5281-01
GBMLGG(N=657)	0.3297	2.3592	TCGA-E1-A7YK-01
GBMLGG(N=657)	0.3018	2.694	TCGA-DU-A5TU-01
GBMLGG(N=657)	0.2979	3.1987	TCGA-DU-A7TA-01
GBMLGG(N=657)	0.2735	4.8958	TCGA-CS-5395-01
GBMLGG(N=657)	0.3198	2.7336	TCGA-TQ-A7RR-01
GBMLGG(N=657)	0.3252	3.0181	TCGA-HT-A5R5-01
GBMLGG(N=657)	0.2723	3.2251	TCGA-12-0616-01
GBMLGG(N=657)	0.3081	1.8404	TCGA-QH-A65V-01
GBMLGG(N=657)	0.3241	2.6602	TCGA-S9-A6WP-01
GBMLGG(N=657)	0.2688	4.3002	TCGA-28-5215-01
GBMLGG(N=657)	0.2739	2.5828	TCGA-19-2620-01
GBMLGG(N=657)	0.3013	2.236	TCGA-S9-A6U5-01
GBMLGG(N=657)	0.321	3.2647	TCGA-E1-A7YO-01
GBMLGG(N=657)	0.3311	3.1458	TCGA-QH-A6X8-01
GBMLGG(N=657)	0.3365	3.0533	TCGA-HT-7610-01
GBMLGG(N=657)	0.3477	2.7784	TCGA-HT-7875-01
GBMLGG(N=657)	0.2809	3.0127	TCGA-16-0846-01
GBMLGG(N=657)	0.3192	2.6232	TCGA-R8-A6MK-01
GBMLGG(N=657)	0.3298	3.0757	TCGA-P5-A5F0-01
GBMLGG(N=657)	0.3227	1.5216	TCGA-R8-A73M-01
GBMLGG(N=657)	0.2642	3.8218	TCGA-02-0047-01
GBMLGG(N=657)	0.3057	2.2901	TCGA-S9-A6TS-01
GBMLGG(N=657)	0.3338	1.9226	TCGA-S9-A6TW-01
GBMLGG(N=657)	0.2619	2.7292	TCGA-E1-5303-01
GBMLGG(N=657)	0.2975	4.8768	TCGA-HT-7606-01
GBMLGG(N=657)	0.3029	3.027	TCGA-DU-6408-01
GBMLGG(N=657)	0.2944	2.2144	TCGA-FG-5964-01
GBMLGG(N=657)	0.3118	2.7073	TCGA-DB-A64Q-01
GBMLGG(N=657)	0.3315	2.5188	TCGA-S9-A7IZ-01
GBMLGG(N=657)	0.2988	2.1541	TCGA-S9-A6WH-01
GBMLGG(N=657)	0.3357	2.2206	TCGA-HT-7602-01
GBMLGG(N=657)	0.2806	4.8167	TCGA-19-2624-01
GBMLGG(N=657)	0.3299	2.4701	TCGA-DU-A6S8-01
GBMLGG(N=657)	0.3188	2.9562	TCGA-HT-7858-01
GBMLGG(N=657)	0.2687	2.4412	TCGA-32-1982-01
GBMLGG(N=657)	0.2676	3.4881	TCGA-27-1835-01
GBMLGG(N=657)	0.3097	3.6184	TCGA-HT-7860-01
GBMLGG(N=657)	0.3065	3.8818	TCGA-DU-7006-01
GBMLGG(N=657)	0.2989	2.0111	TCGA-TQ-A7RS-01
GBMLGG(N=657)	0.3058	3.1045	TCGA-DU-7009-01
GBMLGG(N=657)	0.2796	3.5899	TCGA-06-0747-01
GBMLGG(N=657)	0.3135	3.2944	TCGA-DU-7010-01
GBMLGG(N=657)	0.3128	3.3979	TCGA-QH-A6X3-01
GBMLGG(N=657)	0.342	2.9784	TCGA-DU-8164-01
GBMLGG(N=657)	0.3024	3.7867	TCGA-DU-7018-01
GBMLGG(N=657)	0.3173	3.0515	TCGA-RY-A843-01
GBMLGG(N=657)	0.3225	2.5112	TCGA-DU-7014-01
GBMLGG(N=657)	0.3422	3.5349	TCGA-HT-7693-01
GBMLGG(N=657)	0.3098	1.3283	TCGA-FG-A6J3-01
GBMLGG(N=657)	0.2655	3.4318	TCGA-28-5220-01
GBMLGG(N=657)	0.3186	2.6019	TCGA-HT-8106-01
GBMLGG(N=657)	0.2962	3.2143	TCGA-HT-7472-01
GBMLGG(N=657)	0.2746	2.7029	TCGA-14-0817-01
GBMLGG(N=657)	0.333	2.0742	TCGA-HT-7855-01
GBMLGG(N=657)	0.2611	3.2826	TCGA-06-2570-01
GBMLGG(N=657)	0.3259	3.2557	TCGA-DB-A4XG-01
GBMLGG(N=657)	0.3144	3.9232	TCGA-HT-A5RC-01
GBMLGG(N=657)	0.3238	2.3953	TCGA-VM-A8C8-01
GBMLGG(N=657)	0.3192	2.0776	TCGA-HT-7681-01
GBMLGG(N=657)	0.2857	2.5213	TCGA-41-4097-01
GBMLGG(N=657)	0.3401	2.7508	TCGA-DU-A6S2-01
GBMLGG(N=657)	0.3361	2.4144	TCGA-DU-7309-01
GBMLGG(N=657)	0.3094	1.6604	TCGA-DB-A4XH-01
GBMLGG(N=657)	0.3123	3.2617	TCGA-HT-7485-01
GBMLGG(N=657)	0.3031	2.826	TCGA-VW-A7QS-01
GBMLGG(N=657)	0.2679	4.28175	TCGA-06-0211-01
GBMLGG(N=657)	0.3199	2.4518	TCGA-VV-A86M-01
GBMLGG(N=657)	0.321	4.686	TCGA-E1-A7YV-01
GBMLGG(N=657)	0.3085	3.5262	TCGA-HT-7468-01
GBMLGG(N=657)	0.2721	3.7678	TCGA-02-2483-01
GBMLGG(N=657)	0.3353	2.93	TCGA-HT-7677-01
GBMLGG(N=657)	0.2719	4.6882	TCGA-76-4931-01
GBMLGG(N=657)	0.3033	3.0619	TCGA-DU-A5TY-01
GBMLGG(N=657)	0.3149	2.9984	TCGA-HT-8109-01
GBMLGG(N=657)	0.3132	2.7073	TCGA-HT-7479-01
GBMLGG(N=657)	0.2726	2.9692	TCGA-DB-5275-01
GBMLGG(N=657)	0.3311	2.9469	TCGA-TM-A7C4-01
GBMLGG(N=657)	0.2726	4.6583	TCGA-27-2523-01
GBMLGG(N=657)	0.2742	4.17	TCGA-27-1837-01
GBMLGG(N=657)	0.3194	3.8289	TCGA-DH-A7UU-01
GBMLGG(N=657)	0.2839	2.753	TCGA-06-0744-01
GBMLGG(N=657)	0.3128	1.7828	TCGA-HT-A4DV-01
GBMLGG(N=657)	0.3213	3.6589	TCGA-FG-8186-01
GBMLGG(N=657)	0.2957	2.5188	TCGA-FG-A4MT-01
GBMLGG(N=657)	0.3067	3.0876	TCGA-E1-5305-01
GBMLGG(N=657)	0.2715	2.2872	TCGA-CS-5393-01
GBMLGG(N=657)	0.2954	2.6602	TCGA-DU-6395-01
GBMLGG(N=657)	0.3072	2.5263	TCGA-DB-A64X-01
GBMLGG(N=657)	0.3268	4.6183	TCGA-S9-A7IS-01
GBMLGG(N=657)	0.3203	2.409	TCGA-HT-7856-01
GBMLGG(N=657)	0.2667	2.2663	TCGA-06-0750-01
GBMLGG(N=657)	0.258	3.3321	TCGA-32-5222-01
GBMLGG(N=657)	0.3085	2.676	TCGA-QH-A6XA-01
GBMLGG(N=657)	0.3201	1.9149	TCGA-P5-A77W-01
GBMLGG(N=657)	0.2674	3.4843	TCGA-27-2519-01
GBMLGG(N=657)	0.281	3.6077	TCGA-CS-4942-01
GBMLGG(N=657)	0.2942	3.3278	TCGA-CS-6186-01
GBMLGG(N=657)	0.3056	4.5374	TCGA-DU-7008-01
GBMLGG(N=657)	0.3311	2.8916	TCGA-HT-7688-01
GBMLGG(N=657)	0.3095	3.2526	TCGA-DU-A7T8-01
GBMLGG(N=657)	0.3307	1.7403	TCGA-DU-A6S3-01
GBMLGG(N=657)	0.3034	2.3019	TCGA-DB-A64U-01
GBMLGG(N=657)	0.2984	4.6798	TCGA-HT-A61C-01
GBMLGG(N=657)	0.2969	4.2488	TCGA-12-0821-01
GBMLGG(N=657)	0.3059	2.2206	TCGA-TQ-A7RF-01
GBMLGG(N=657)	0.2909	4.2751	TCGA-19-2619-01
GBMLGG(N=657)	0.3289	3.1701	TCGA-F6-A8O3-01
GBMLGG(N=657)	0.3103	1.9034	TCGA-R8-A6ML-01
GBMLGG(N=657)	0.3051	3.2973	TCGA-DU-A5TT-01
GBMLGG(N=657)	0.3252	3.287	TCGA-QH-A870-01
GBMLGG(N=657)	0.3276	2.5536	TCGA-DB-A75O-01
GBMLGG(N=657)	0.322	2.77	TCGA-HT-8111-01
GBMLGG(N=657)	0.3165	2.6624	TCGA-S9-A7QZ-01
GBMLGG(N=657)	0.2888	4.7945	TCGA-12-0619-01
GBMLGG(N=657)	0.2724	2.296	TCGA-DB-5273-01
GBMLGG(N=657)	0.3411	2.8522	TCGA-HT-7470-01
GBMLGG(N=657)	0.3172	1.8722	TCGA-FG-A4MY-01
GBMLGG(N=657)	0.3235	3.4371	TCGA-HT-8108-01
GBMLGG(N=657)	0.2953	3.9156	TCGA-DB-A4XE-01
GBMLGG(N=657)	0.3359	1.8242	TCGA-HT-A4DS-01
GBMLGG(N=657)	0.345	2.6918	TCGA-DU-8158-01
GBMLGG(N=657)	0.3025	2.3564	TCGA-HT-7474-01
GBMLGG(N=657)	0.2646	2.7721	TCGA-DH-5143-01
GBMLGG(N=657)	0.2963	2.5948	TCGA-TQ-A7RJ-01
GBMLGG(N=657)	0.3143	2.5487	TCGA-S9-A7QY-01
GBMLGG(N=657)	0.306	2.2175	TCGA-DB-A4XA-01
GBMLGG(N=657)	0.274	2.108	TCGA-28-5213-01
GBMLGG(N=657)	0.3289	2.9488	TCGA-P5-A731-01
GBMLGG(N=657)	0.3292	3.7825	TCGA-E1-A7YE-01
GBMLGG(N=657)	0.3077	2.5683	TCGA-FG-A710-01
GBMLGG(N=657)	0.3236	2.0638	TCGA-HT-8010-01
GBMLGG(N=657)	0.3023	3.0688	TCGA-DU-7299-01
GBMLGG(N=657)	0.2639	2.5634	TCGA-DB-5270-01
GBMLGG(N=657)	0.2756	2.6738	TCGA-14-0789-01
GBMLGG(N=657)	0.3322	2.5462	TCGA-KT-A74X-01
GBMLGG(N=657)	0.3292	2.6278	TCGA-DB-A75L-01
GBMLGG(N=657)	0.2961	2.2051	TCGA-HT-A616-01
GBMLGG(N=657)	0.3281	1.5514	TCGA-HT-A74K-01
GBMLGG(N=657)	0.3184	1.949	TCGA-WY-A85C-01
GBMLGG(N=657)	0.3307	2.8158	TCGA-FG-8188-01
GBMLGG(N=657)	0.3117	2.9765	TCGA-DU-A6S7-01
GBMLGG(N=657)	0.3004	3.0825	TCGA-DU-7294-01
GBMLGG(N=657)	0.268	1.1833	TCGA-DB-5274-01
GBMLGG(N=657)	0.2631	4.8053	TCGA-28-5209-01
GBMLGG(N=657)	0.3542	4.0375	TCGA-HT-7604-01
GBMLGG(N=657)	0.3261	2.0912	TCGA-TM-A84F-01
GBMLGG(N=657)	0.3045	2.4857	TCGA-DB-A64O-01
GBMLGG(N=657)	0.3233	2.4252	TCGA-HT-7884-01
GBMLGG(N=657)	0.308	1.595	TCGA-S9-A6WE-01
GBMLGG(N=657)	0.3068	2.2421	TCGA-QH-A6CY-01
GBMLGG(N=657)	0.3107	4.4384	TCGA-S9-A6WM-01
GBMLGG(N=657)	0.2892	3.9965	TCGA-28-5218-01
GBMLGG(N=657)	0.3277	4.4745	TCGA-HT-A5RA-01
GBMLGG(N=657)	0.3116	3.8983	TCGA-QH-A6CV-01
GBMLGG(N=657)	0.315	2.5683	TCGA-VM-A8CE-01
GBMLGG(N=657)	0.2992	3.8187	TCGA-DU-5852-01
GBMLGG(N=657)	0.3156	2.2633	TCGA-P5-A72U-01
GBMLGG(N=657)	0.261	4.034	TCGA-28-2514-01
GBMLGG(N=657)	0.3054	4.5104	TCGA-06-5859-01
GBMLGG(N=657)	0.3281	2.791	TCGA-DB-A75K-01
GBMLGG(N=657)	0.3115	4.0952	TCGA-DU-6410-01
GBMLGG(N=657)	0.2915	4.4595	TCGA-28-2509-01
GBMLGG(N=657)	0.3006	1.6875	TCGA-QH-A65Z-01
GBMLGG(N=657)	0.2743	3.9204	TCGA-14-1825-01
GBMLGG(N=657)	0.3209	1.642	TCGA-S9-A7IY-01
GBMLGG(N=657)	0.3122	2.3592	TCGA-P5-A781-01
GBMLGG(N=657)	0.3214	2.5363	TCGA-TM-A84G-01
GBMLGG(N=657)	0.3076	1.9675	TCGA-HW-A5KK-01
GBMLGG(N=657)	0.2577	2.7763	TCGA-E1-5311-01
GBMLGG(N=657)	0.3424	3.8541	TCGA-FG-7634-01
GBMLGG(N=657)	0.2913	3.0358	TCGA-DU-5855-01
GBMLGG(N=657)	0.2915	3.1145	TCGA-DU-6396-01
GBMLGG(N=657)	0.3315	3.3464	TCGA-19-4065-01
GBMLGG(N=657)	0.3356	2.4544	TCGA-FG-7643-01
GBMLGG(N=657)	0.3227	2.7951	TCGA-TM-A84C-01
GBMLGG(N=657)	0.2728	4.0765	TCGA-02-2485-01
GBMLGG(N=657)	0.3171	3.1278	TCGA-WY-A85E-01
GBMLGG(N=657)	0.279	2.9692	TCGA-12-1597-01
GBMLGG(N=657)	0.2715	3.7248	TCGA-28-1747-01
GBMLGG(N=657)	0.2863	2.5634	TCGA-28-2499-01
GBMLGG(N=657)	0.3159	3.5523	TCGA-DU-7298-01
GBMLGG(N=657)	0.3181	2.3394	TCGA-TM-A84T-01
GBMLGG(N=657)	0.3339	3.4344	TCGA-FG-7637-01
GBMLGG(N=657)	0.3315	3.8847	TCGA-HT-A5R9-01
GBMLGG(N=657)	0.3017	2.6114	TCGA-HT-A614-01
GBMLGG(N=657)	0.2803	3.2174	TCGA-06-0649-01
GBMLGG(N=657)	0.3077	2.4465	TCGA-QH-A65R-01
GBMLGG(N=657)	0.3257	2.667	TCGA-FG-A60J-01
GBMLGG(N=657)	0.3082	2.6208	TCGA-FG-8189-01
GBMLGG(N=657)	0.295	1.6234	TCGA-P5-A5EY-01
GBMLGG(N=657)	0.2692	4.309	TCGA-06-2564-01
GBMLGG(N=657)	0.2961	4.4304	TCGA-06-5408-01
GBMLGG(N=657)	0.2741	3.6474	TCGA-27-1832-01
GBMLGG(N=657)	0.2721	1.4494	TCGA-14-1829-01
GBMLGG(N=657)	0.2767	2.8661	TCGA-32-2615-01
GBMLGG(N=657)	0.2707	3.47	TCGA-06-0158-01
GBMLGG(N=657)	0.3004	2.9729	TCGA-HT-7882-01
GBMLGG(N=657)	0.2652	4.067	TCGA-06-2558-01
GBMLGG(N=657)	0.3254	5.6522	TCGA-HT-8011-01
GBMLGG(N=657)	0.2917	2.7784	TCGA-DU-6394-01
GBMLGG(N=657)	0.2729	3.1717	TCGA-28-5216-01
GBMLGG(N=657)	0.3152	2.2872	TCGA-WY-A859-01
GBMLGG(N=657)	0.3309	2.9507	TCGA-WY-A85B-01
GBMLGG(N=657)	0.3065	3.3061	TCGA-S9-A6UB-01
GBMLGG(N=657)	0.2799	3.9147	TCGA-28-5207-01
GBMLGG(N=657)	0.2982	2.7051	TCGA-S9-A6U6-01
GBMLGG(N=657)	0.3378	3.7888	TCGA-DU-8168-01
GBMLGG(N=657)	0.2819	2.9929	TCGA-41-2572-01
GBMLGG(N=657)	0.2763	3.8857	TCGA-06-0130-01
GBMLGG(N=657)	0.2983	3.2752	TCGA-DU-7290-01
GBMLGG(N=657)	0.2849	3.9874	TCGA-06-5416-01
GBMLGG(N=657)	0.274	3.7635	TCGA-06-0168-01
GBMLGG(N=657)	0.2971	3.3952	TCGA-DU-6407-01
GBMLGG(N=657)	0.2745	2.945	TCGA-02-0055-01
GBMLGG(N=657)	0.3289	3.1327	TCGA-HT-7601-01
GBMLGG(N=657)	0.2843	5.0326	TCGA-DU-6403-01
GBMLGG(N=657)	0.2682	3.6961	TCGA-06-5415-01
GBMLGG(N=657)	0.3077	2.6114	TCGA-DB-A64R-01
GBMLGG(N=657)	0.3293	3.8837	TCGA-E1-A7YQ-01
GBMLGG(N=657)	0.2937	4.4836	TCGA-DU-6405-01
GBMLGG(N=657)	0.2926	2.233	TCGA-HW-7487-01
GBMLGG(N=657)	0.3214	2.2452	TCGA-S9-A7R2-01
GBMLGG(N=657)	0.3272	2.6325	TCGA-S9-A7J1-01
GBMLGG(N=657)	0.3191	2.6208	TCGA-P5-A72X-01
GBMLGG(N=657)	0.3257	3.0446	TCGA-E1-A7YJ-01
GBMLGG(N=657)	0.2943	3.242	TCGA-06-5411-01
GBMLGG(N=657)	0.2619	3.4713	TCGA-26-5139-01
GBMLGG(N=657)	0.3378	3.1344	TCGA-HT-7690-01
GBMLGG(N=657)	0.3369	2.77	TCGA-HT-8105-01
GBMLGG(N=657)	0.2737	3.4318	TCGA-76-4928-01
GBMLGG(N=657)	0.2763	4.5211	TCGA-06-0644-01
GBMLGG(N=657)	0.3106	2.1702	TCGA-E1-A7YY-01
GBMLGG(N=657)	0.3159	3.8905	TCGA-HT-A619-01
GBMLGG(N=657)	0.2966	2.362	TCGA-DU-6400-01
GBMLGG(N=657)	0.3204	2.4857	TCGA-P5-A737-01
GBMLGG(N=657)	0.2899	4.6871	TCGA-14-0871-01
GBMLGG(N=657)	0.3147	1.7954	TCGA-RY-A83Y-01
GBMLGG(N=657)	0.4513	3.4156	TCGA-HT-8564-01
GBMLGG(N=657)	0.3197	2.5634	TCGA-HT-7686-01
GBMLGG(N=657)	0.3181	3.1327	TCGA-E1-A7YM-01
GBMLGG(N=657)	0.3079	2.2603	TCGA-DH-A66F-01
GBMLGG(N=657)	0.2623	4.0419	TCGA-CS-5390-01
GBMLGG(N=657)	0.2953	3.2205	TCGA-S9-A6UA-01
GBMLGG(N=657)	0.2716	4.5217	TCGA-32-2632-01
GBMLGG(N=657)	0.3341	4.1277	TCGA-FG-A87N-01
GBMLGG(N=657)	0.3226	2.9544	TCGA-VV-A829-01
GBMLGG(N=657)	0.3027	2.5972	TCGA-DH-A66B-01
GBMLGG(N=657)	0.3312	2.4492	TCGA-HT-A5R7-01
GBMLGG(N=657)	0.3295	3.2049	TCGA-CS-5394-01
GBMLGG(N=657)	0.312	2.7183	TCGA-DH-A66D-01
GBMLGG(N=657)	0.3151	2.6487	TCGA-HT-7877-01
GBMLGG(N=657)	0.2696	2.4465	TCGA-06-0882-01
GBMLGG(N=657)	0.3062	2.9186	TCGA-DU-6542-01
GBMLGG(N=657)	0.3038	2.0742	TCGA-QH-A6CS-01
GBMLGG(N=657)	0.3198	1.8604	TCGA-E1-A7YU-01
GBMLGG(N=657)	0.3258	2.5338	TCGA-W9-A837-01
GBMLGG(N=657)	0.3523	3.5911	TCGA-IK-7675-01
GBMLGG(N=657)	0.3466	3.5449	TCGA-DU-7306-01
GBMLGG(N=657)	0.3346	3.6883	TCGA-QH-A6X9-01
GBMLGG(N=657)	0.3121	3.6077	TCGA-S9-A6U0-01
GBMLGG(N=657)	0.3385	2.6161	TCGA-HT-7611-01
GBMLGG(N=657)	0.3165	3.1311	TCGA-S9-A6TY-01
GBMLGG(N=657)	0.2925	1.9264	TCGA-DU-A7TB-01
GBMLGG(N=657)	0.2834	3.2766	TCGA-19-2625-01
GBMLGG(N=657)	0.3048	2.9319	TCGA-IK-8125-01
GBMLGG(N=657)	0.3211	1.9786	TCGA-WH-A86K-01
GBMLGG(N=657)	0.2583	1.5165	TCGA-DH-5141-01
GBMLGG(N=657)	0.3126	1.334	TCGA-FG-A60L-01
GBMLGG(N=657)	0.2732	3.0498	TCGA-DB-5280-01
GBMLGG(N=657)	0.3186	3.208	TCGA-S9-A7IX-01
GBMLGG(N=657)	0.2972	2.2543	TCGA-32-1980-01
GBMLGG(N=657)	0.2951	3.3856	TCGA-FG-5965-01
GBMLGG(N=657)	0.3526	2.1862	TCGA-P5-A5F6-01
GBMLGG(N=657)	0.2731	3.6054	TCGA-27-1834-01
GBMLGG(N=657)	0.3159	2.8199	TCGA-DU-7007-01
GBMLGG(N=657)	0.3003	1.8524	TCGA-HW-7490-01
GBMLGG(N=657)	0.3077	4.0782	TCGA-CS-6188-01
GBMLGG(N=657)	0.3029	3.6347	TCGA-CS-6668-01
GBMLGG(N=657)	0.3305	5.2028	TCGA-DU-8165-01
GBMLGG(N=657)	0.3302	1.9527	TCGA-HT-7692-01
GBMLGG(N=657)	0.3073	6.3308	TCGA-TQ-A7RM-01
GBMLGG(N=657)	0.3379	3.2205	TCGA-DU-8161-01
GBMLGG(N=657)	0.331	2.2206	TCGA-P5-A736-01
GBMLGG(N=657)	0.2918	1.8957	TCGA-DU-6401-01
GBMLGG(N=657)	0.3187	1.7828	TCGA-HT-A74H-01
GBMLGG(N=657)	0.2728	3.4197	TCGA-41-2571-01
GBMLGG(N=657)	0.3217	2.4623	TCGA-TQ-A7RV-01
GBMLGG(N=657)	0.2925	2.3019	TCGA-14-0781-01
GBMLGG(N=657)	0.2932	2.8602	TCGA-HT-7483-01
GBMLGG(N=657)	0.3037	2.6579	TCGA-HT-7620-01
GBMLGG(N=657)	0.3363	2.609	TCGA-HT-7480-01
GBMLGG(N=657)	0.2759	4.2235	TCGA-06-0157-01
GBMLGG(N=657)	0.3264	4.9973	TCGA-S9-A7J0-01
GBMLGG(N=657)	0.2826	4.7571	TCGA-12-3653-01
GBMLGG(N=657)	0.325	2.4035	TCGA-TM-A84Q-01
GBMLGG(N=657)	0.2626	3.6905	TCGA-76-4926-01
GBMLGG(N=657)	0.2808	3.7486	TCGA-26-5133-01
GBMLGG(N=657)	0.2614	3.1876	TCGA-06-2562-01
GBMLGG(N=657)	0.3174	1.9859	TCGA-RY-A847-01
GBMLGG(N=657)	0.3177	2.8994	TCGA-TQ-A7RQ-01
GBMLGG(N=657)	0.307	3.0978	TCGA-TQ-A7RW-01
GBMLGG(N=657)	0.3244	2.2113	TCGA-FG-8191-01
GBMLGG(N=657)	0.3285	2.5683	TCGA-E1-A7YW-01
GBMLGG(N=657)	0.2659	2.3953	TCGA-DB-5278-01
GBMLGG(N=657)	0.325	3.3379	TCGA-E1-A7YS-01
GBMLGG(N=657)	0.353	2.77	TCGA-HT-7695-01
GBMLGG(N=657)	0.3339	3.5706	TCGA-DU-7012-01
GBMLGG(N=657)	0.3098	2.6278	TCGA-HT-7879-01
GBMLGG(N=657)	0.3255	2.2842	TCGA-DU-A7TC-01
GBMLGG(N=657)	0.2704	2.9281	TCGA-27-2521-01
GBMLGG(N=657)	0.3507	2.5238	TCGA-HT-7680-01
GBMLGG(N=657)	0.3146	3.1129	TCGA-DB-A4X9-01
GBMLGG(N=657)	0.324	2.6232	TCGA-TQ-A7RI-01
GBMLGG(N=657)	0.3096	3.2251	TCGA-TM-A7CA-01
GBMLGG(N=657)	0.3124	2.6984	TCGA-QH-A86X-01
GBMLGG(N=657)	0.3275	2.9319	TCGA-DU-A76R-01
GBMLGG(N=657)	0.2628	1.8323	TCGA-DH-5144-01
GBMLGG(N=657)	0.3173	5.0104	TCGA-41-5651-01
GBMLGG(N=657)	0.3159	1.9034	TCGA-E1-A7Z2-01
GBMLGG(N=657)	0.3051	2.727	TCGA-DU-A5TP-01
GBMLGG(N=657)	0.2695	3.2885	TCGA-06-0210-01
GBMLGG(N=657)	0.3327	2.3019	TCGA-FG-8187-01
GBMLGG(N=657)	0.2753	4.7924	TCGA-E1-5304-01
GBMLGG(N=657)	0.2751	4.5705	TCGA-CS-4943-01
GBMLGG(N=657)	0.2954	4.9905	TCGA-19-5960-01
GBMLGG(N=657)	0.2763	4.322	TCGA-06-0686-01
GBMLGG(N=657)	0.2629	4.1277	TCGA-DH-5140-01
GBMLGG(N=657)	0.3249	2.4908	TCGA-TM-A7CF-01
GBMLGG(N=657)	0.2996	2.6556	TCGA-DH-A7US-01
GBMLGG(N=657)	0.3194	3.417	TCGA-HT-A61B-01
GBMLGG(N=657)	0.3107	3.1572	TCGA-E1-A7Z6-01
GBMLGG(N=657)	0.3135	2.5804	TCGA-HT-7857-01
GBMLGG(N=657)	0.3071	1.3167	TCGA-E1-5319-01
GBMLGG(N=657)	0.3178	1.9188	TCGA-DU-A5TS-01
GBMLGG(N=657)	0.5506	3.7815	TCGA-DU-6392-01
GBMLGG(N=657)	0.3199	1.6964	TCGA-QH-A6CU-01
GBMLGG(N=657)	0.2898	3.3221	TCGA-DU-6404-01
GBMLGG(N=657)	0.3289	2.9488	TCGA-VW-A8FI-01
GBMLGG(N=657)	0.3207	3.1507	TCGA-HT-A74L-01
GBMLGG(N=657)	0.3157	3.863	TCGA-P5-A5EU-01
GBMLGG(N=657)	0.3087	2.6161	TCGA-P5-A5EZ-01
GBMLGG(N=657)	0.3042	3.3492	TCGA-S9-A89Z-01
GBMLGG(N=657)	0.3258	2.7227	TCGA-S9-A6TZ-01
GBMLGG(N=657)	0.2997	3.0876	TCGA-FG-5963-01
GBMLGG(N=657)	0.307	3.1028	TCGA-HT-A61A-01
GBMLGG(N=657)	0.3258	3.3235	TCGA-S9-A89V-01
GBMLGG(N=657)	0.3127	4.0109	TCGA-DB-A64W-01
GBMLGG(N=657)	0.2943	0.6517	TCGA-FG-A4MX-01
GBMLGG(N=657)	0.3185	3.4661	TCGA-P5-A72Z-01
GBMLGG(N=657)	0.3168	3.3478	TCGA-HT-8114-01
GBMLGG(N=657)	0.2704	3.7204	TCGA-06-2563-01
GBMLGG(N=657)	0.29	3.4237	TCGA-15-1444-01
GBMLGG(N=657)	0.2788	1.3397	TCGA-32-4213-01
GBMLGG(N=657)	0.323	2.7249	TCGA-HT-7881-01
GBMLGG(N=657)	0.2727	4.1145	TCGA-15-0742-01
GBMLGG(N=657)	0.2697	1.6964	TCGA-CS-4944-01
GBMLGG(N=657)	0.3894	3.8896	TCGA-06-0187-01
GBMLGG(N=657)	0.2907	5.6121	TCGA-19-1390-01
GBMLGG(N=657)	0.3129	1.8564	TCGA-S9-A7QX-01
GBMLGG(N=657)	0.3196	1.8879	TCGA-DU-A7TG-01
GBMLGG(N=657)	0.3014	3.5473	TCGA-DU-5874-01
GBMLGG(N=657)	0.3362	2.5087	TCGA-TQ-A8XE-01
GBMLGG(N=657)	0.3353	2.561	TCGA-DU-7300-01
GBMLGG(N=657)	0.3431	2.2901	TCGA-HT-7694-01
GBMLGG(N=657)	0.3498	3.8461	TCGA-HT-7471-01
GBMLGG(N=657)	0.3121	2.9319	TCGA-DB-A4XD-01
GBMLGG(N=657)	0.3029	2.8502	TCGA-TQ-A7RK-01
GBMLGG(N=657)	0.3106	2.2723	TCGA-HT-7475-01
GBMLGG(N=657)	0.3066	2.8916	TCGA-TQ-A7RO-01
GBMLGG(N=657)	0.3317	2.5437	TCGA-HT-7902-01
GBMLGG(N=657)	0.2984	3.034	TCGA-FG-A711-01
GBMLGG(N=657)	0.2881	3.9737	TCGA-06-2557-01
GBMLGG(N=657)	0.2762	2.651	TCGA-DB-5276-01
GBMLGG(N=657)	0.3176	2.5238	TCGA-P5-A730-01
GBMLGG(N=657)	0.3261	4.576	TCGA-E1-A7YD-01
GBMLGG(N=657)	0.3228	2.5972	TCGA-HT-A74O-01
GBMLGG(N=657)	0.3105	2.8916	TCGA-HT-8015-01
GBMLGG(N=657)	0.3272	2.7615	TCGA-HT-A74J-01
GBMLGG(N=657)	0.267	4.2289	TCGA-06-0878-01
GBMLGG(N=657)	0.323	4.6611	TCGA-DH-A669-01
GBMLGG(N=657)	0.2758	4.9041	TCGA-06-0129-01
GBMLGG(N=657)	0.3049	2.0569	TCGA-HT-A617-01
GBMLGG(N=657)	0.2652	2.9205	TCGA-16-1045-01
GBMLGG(N=657)	0.2749	4.9486	TCGA-06-2567-01
GBMLGG(N=657)	0.321	4.8048	TCGA-32-2616-01
GBMLGG(N=657)	0.3393	2.6114	TCGA-HT-7605-01
GBMLGG(N=657)	0.3207	3.1011	TCGA-S9-A6WO-01
GBMLGG(N=657)	0.2613	3.7259	TCGA-28-5208-01
GBMLGG(N=657)	0.2911	4.8243	TCGA-06-1804-01
GBMLGG(N=657)	0.3271	2.1541	TCGA-QH-A6CX-01
GBMLGG(N=657)	0.2618	2.4779	TCGA-14-2554-01
GBMLGG(N=657)	0.3366	1.8879	TCGA-P5-A5F4-01
GBMLGG(N=657)	0.3053	2.7161	TCGA-DU-A76K-01
GBMLGG(N=657)	0.3204	2.5338	TCGA-VM-A8CH-01
GBMLGG(N=657)	0.3513	3.0358	TCGA-HT-7609-01
GBMLGG(N=657)	0.2737	3.616	TCGA-27-2528-01
GBMLGG(N=657)	0.3233	2.8681	TCGA-QH-A6X4-01
GBMLGG(N=657)	0.3082	2.609	TCGA-DH-A7UV-01
GBMLGG(N=657)	0.3229	2.8916	TCGA-TM-A7C3-01
GBMLGG(N=657)	0.3054	3.5312	TCGA-S9-A6WG-01
GBMLGG(N=657)	0.3491	5.1081	TCGA-06-5858-01
GBMLGG(N=657)	0.3072	3.2647	TCGA-FG-6690-01
GBMLGG(N=657)	0.3418	2.5163	TCGA-DU-8167-01
GBMLGG(N=657)	0.3232	1.4911	TCGA-QH-A65X-01
GBMLGG(N=657)	0.2721	1.5902	TCGA-06-0178-01
GBMLGG(N=657)	0.3274	2.1606	TCGA-P5-A780-01
GBMLGG(N=657)	0.2649	3.5022	TCGA-E1-5302-01
GBMLGG(N=657)	0.2769	1.5465	TCGA-14-1823-01
GBMLGG(N=657)	0.3105	2.3788	TCGA-HW-A5KJ-01
GBMLGG(N=657)	0.3072	2.118	TCGA-R8-A6MO-01
GBMLGG(N=657)	0.3321	2.4649	TCGA-FG-7636-01
GBMLGG(N=657)	0.2888	2.3788	TCGA-CS-6290-01
GBMLGG(N=657)	0.2986	4.1604	TCGA-DU-5847-01
GBMLGG(N=657)	0.3013	4.957	TCGA-DU-6406-01
GBMLGG(N=657)	0.2901	3.1095	TCGA-06-0743-01
GBMLGG(N=657)	0.3428	4.0419	TCGA-TM-A84B-01
LGG(N=506)	0.3226	2.8422	TCGA-S9-A7J2-01
LGG(N=506)	0.3294	4.497	TCGA-E1-A7YI-01
LGG(N=506)	0.3434	2.9205	TCGA-DU-7302-01
LGG(N=506)	0.331	3.3842	TCGA-DU-A7TI-01
LGG(N=506)	0.3291	2.128	TCGA-P5-A5EX-01
LGG(N=506)	0.3059	3.011	TCGA-HT-8563-01
LGG(N=506)	0.3046	2.3451	TCGA-FG-A60K-01
LGG(N=506)	0.2936	4.0028	TCGA-CS-5397-01
LGG(N=506)	0.2614	2.872	TCGA-E1-5322-01
LGG(N=506)	0.3126	2.0395	TCGA-HT-8558-01
LGG(N=506)	0.2927	2.6693	TCGA-S9-A6U8-01
LGG(N=506)	0.3046	2.826	TCGA-HT-7854-01
LGG(N=506)	0.3082	2.6348	TCGA-HT-7467-01
LGG(N=506)	0.3173	2.3337	TCGA-HT-7874-01
LGG(N=506)	0.3293	2.7292	TCGA-S9-A6TV-01
LGG(N=506)	0.3279	2.5996	TCGA-VM-A8CD-01
LGG(N=506)	0.3365	2.299	TCGA-HT-7616-01
LGG(N=506)	0.3216	5.2668	TCGA-KT-A7W1-01
LGG(N=506)	0.3259	2.0638	TCGA-P5-A5F2-01
LGG(N=506)	0.3408	2.3164	TCGA-HT-7607-01
LGG(N=506)	0.3182	1.9264	TCGA-HT-7873-01
LGG(N=506)	0.3088	1.9675	TCGA-HT-7603-01
LGG(N=506)	0.2945	2.9911	TCGA-DB-A64P-01
LGG(N=506)	0.2981	2.7249	TCGA-HW-7486-01
LGG(N=506)	0.3352	2.609	TCGA-P5-A5F1-01
LGG(N=506)	0.3028	2.3135	TCGA-DU-7011-01
LGG(N=506)	0.3367	2.128	TCGA-P5-A77X-01
LGG(N=506)	0.3079	2.6255	TCGA-HW-7493-01
LGG(N=506)	0.3185	1.0222	TCGA-VM-A8CA-01
LGG(N=506)	0.3113	3.6928	TCGA-DU-7015-01
LGG(N=506)	0.3282	2.727	TCGA-TM-A7C5-01
LGG(N=506)	0.2975	3.0323	TCGA-DU-8162-01
LGG(N=506)	0.3239	2.2421	TCGA-TM-A84O-01
LGG(N=506)	0.3032	2.6348	TCGA-S9-A7R3-01
LGG(N=506)	0.307	3.0252	TCGA-TQ-A7RN-01
LGG(N=506)	0.331	2.9071	TCGA-DU-A6S6-01
LGG(N=506)	0.3327	2.3871	TCGA-P5-A735-01
LGG(N=506)	0.3188	1.9822	TCGA-HT-7691-01
LGG(N=506)	0.3142	0.9419	TCGA-FG-A6J1-01
LGG(N=506)	0.3103	2.6325	TCGA-S9-A7R7-01
LGG(N=506)	0.2903	3.4034	TCGA-DU-6402-01
LGG(N=506)	0.3053	0.4447	TCGA-HT-7684-01
LGG(N=506)	0.3196	4.6623	TCGA-HT-8104-01
LGG(N=506)	0.3294	3.3521	TCGA-FN-7833-01
LGG(N=506)	0.2863	3.0688	TCGA-HT-7473-01
LGG(N=506)	0.3202	1.5612	TCGA-HT-8019-01
LGG(N=506)	0.3148	2.5924	TCGA-TQ-A7RU-01
LGG(N=506)	0.2994	3.325	TCGA-DB-A4XF-01
LGG(N=506)	0.3232	2.0254	TCGA-FG-A713-01
LGG(N=506)	0.3183	3.7518	TCGA-E1-A7YL-01
LGG(N=506)	0.2798	3.2841	TCGA-CS-5396-01
LGG(N=506)	0.3312	4.3855	TCGA-HW-8322-01
LGG(N=506)	0.3187	2.0535	TCGA-S9-A6U9-01
LGG(N=506)	0.3427	2.5536	TCGA-HT-7676-01
LGG(N=506)	0.3254	4.0549	TCGA-HT-7469-01
LGG(N=506)	0.3039	2.5413	TCGA-HT-7478-01
LGG(N=506)	0.3286	3.3869	TCGA-DU-A5TW-01
LGG(N=506)	0.3238	2.9394	TCGA-S9-A6TX-01
LGG(N=506)	0.3219	2.4727	TCGA-RY-A83Z-01
LGG(N=506)	0.3011	1.0363	TCGA-FG-A6IZ-01
LGG(N=506)	0.2736	3.8905	TCGA-CS-4941-01
LGG(N=506)	0.3253	2.081	TCGA-DH-A7UT-01
LGG(N=506)	0.2859	2.2573	TCGA-DU-5871-01
LGG(N=506)	0.3223	2.5658	TCGA-HW-8321-01
LGG(N=506)	0.3039	3.5086	TCGA-EZ-7264-01
LGG(N=506)	0.303	2.6348	TCGA-CS-6666-01
LGG(N=506)	0.3073	3.4143	TCGA-HW-7491-01
LGG(N=506)	0.2989	3.1701	TCGA-S9-A6U1-01
LGG(N=506)	0.3001	2.5634	TCGA-E1-5307-01
LGG(N=506)	0.3227	4.4283	TCGA-DU-A76L-01
LGG(N=506)	0.2961	2.8014	TCGA-HW-7495-01
LGG(N=506)	0.292	2.2421	TCGA-CS-6669-01
LGG(N=506)	0.328	3.208	TCGA-HT-7481-01
LGG(N=506)	0.3338	3.5935	TCGA-DU-8163-01
LGG(N=506)	0.317	4.0782	TCGA-HT-8110-01
LGG(N=506)	0.3244	2.6067	TCGA-RY-A840-01
LGG(N=506)	0.3188	0.346	TCGA-VM-A8C9-01
LGG(N=506)	0.3108	2.9562	TCGA-HW-8319-01
LGG(N=506)	0.326	3.1129	TCGA-QH-A6CW-01
LGG(N=506)	0.2838	2.4805	TCGA-DU-5870-01
LGG(N=506)	0.3258	2.7073	TCGA-TM-A84S-01
LGG(N=506)	0.3215	2.9581	TCGA-RY-A845-01
LGG(N=506)	0.3007	3.5399	TCGA-FG-8182-01
LGG(N=506)	0.3084	3.0978	TCGA-FG-6688-01
LGG(N=506)	0.3122	2.4412	TCGA-TQ-A7RP-01
LGG(N=506)	0.3363	2.0946	TCGA-HT-8113-01
LGG(N=506)	0.3139	2.6715	TCGA-HT-7689-01
LGG(N=506)	0.3535	2.3649	TCGA-FG-7638-01
LGG(N=506)	0.3016	5.2227	TCGA-DU-7013-01
LGG(N=506)	0.3266	1.8879	TCGA-E1-A7Z3-01
LGG(N=506)	0.3046	2.2783	TCGA-HT-7476-01
LGG(N=506)	0.3074	2.6441	TCGA-TQ-A7RG-01
LGG(N=506)	0.3245	2.0742	TCGA-FG-8181-01
LGG(N=506)	0.3107	3.5742	TCGA-DU-A7T6-01
LGG(N=506)	0.3289	3.2282	TCGA-DB-A4XC-01
LGG(N=506)	0.3281	3.6509	TCGA-FG-A4MW-01
LGG(N=506)	0.2682	2.874	TCGA-DH-5142-01
LGG(N=506)	0.3006	2.6984	TCGA-S9-A6U2-01
LGG(N=506)	0.3208	3.0498	TCGA-TQ-A7RH-01
LGG(N=506)	0.3329	2.3106	TCGA-DB-A75M-01
LGG(N=506)	0.3326	2.0289	TCGA-HT-8012-01
LGG(N=506)	0.3171	3.1717	TCGA-S9-A7QW-01
LGG(N=506)	0.325	1.9415	TCGA-P5-A733-01
LGG(N=506)	0.3246	2.296	TCGA-E1-A7Z4-01
LGG(N=506)	0.3103	1.5465	TCGA-DU-A5TR-01
LGG(N=506)	0.3305	2.3394	TCGA-FG-8185-01
LGG(N=506)	0.3379	2.7227	TCGA-HW-8320-01
LGG(N=506)	0.3037	2.1702	TCGA-CS-6667-01
LGG(N=506)	0.2822	3.1245	TCGA-DU-5849-01
LGG(N=506)	0.2803	3.0217	TCGA-DB-5279-01
LGG(N=506)	0.3002	2.409	TCGA-CS-6670-01
LGG(N=506)	0.3035	1.7097	TCGA-DB-A64V-01
LGG(N=506)	0.2846	3.5718	TCGA-DU-5854-01
LGG(N=506)	0.3079	3.2174	TCGA-DH-A7UR-01
LGG(N=506)	0.3037	3.1311	TCGA-S9-A6WL-01
LGG(N=506)	0.3401	2.1247	TCGA-HT-7880-01
LGG(N=506)	0.267	2.3222	TCGA-E1-5318-01
LGG(N=506)	0.3022	3.7888	TCGA-DU-6393-01
LGG(N=506)	0.2998	2.96	TCGA-DU-5853-01
LGG(N=506)	0.3326	4.4223	TCGA-TM-A84J-01
LGG(N=506)	0.3002	2.7931	TCGA-FG-5962-01
LGG(N=506)	0.3305	3.0791	TCGA-F6-A8O4-01
LGG(N=506)	0.3215	2.5188	TCGA-S9-A7R1-01
LGG(N=506)	0.3177	4.1128	TCGA-TM-A84M-01
LGG(N=506)	0.3127	1.7912	TCGA-HT-8107-01
LGG(N=506)	0.3079	2.7073	TCGA-P5-A5ET-01
LGG(N=506)	0.322	1.4335	TCGA-P5-A72W-01
LGG(N=506)	0.3158	2.409	TCGA-FG-A70Y-01
LGG(N=506)	0.3172	2.0395	TCGA-TM-A84R-01
LGG(N=506)	0.2977	2.7422	TCGA-HW-A5KM-01
LGG(N=506)	0.324	4.4397	TCGA-HT-7477-01
LGG(N=506)	0.3257	2.5683	TCGA-FG-A87Q-01
LGG(N=506)	0.3071	3.8481	TCGA-FG-A70Z-01
LGG(N=506)	0.3113	4.2578	TCGA-FG-A4MU-01
LGG(N=506)	0.3091	4.034	TCGA-DB-A4XB-01
LGG(N=506)	0.3142	1.7009	TCGA-WY-A85D-01
LGG(N=506)	0.3328	2.8582	TCGA-FG-7641-01
LGG(N=506)	0.3001	2.2482	TCGA-DU-5872-01
LGG(N=506)	0.3059	1.46	TCGA-FG-6689-01
LGG(N=506)	0.2819	3.831	TCGA-DB-5277-01
LGG(N=506)	0.2926	2.3732	TCGA-HT-A615-01
LGG(N=506)	0.3472	3.091	TCGA-DU-7301-01
LGG(N=506)	0.3161	2.8402	TCGA-P5-A5EW-01
LGG(N=506)	0.3218	2.4857	TCGA-HT-A5RB-01
LGG(N=506)	0.3204	2.4985	TCGA-E1-A7YN-01
LGG(N=506)	0.3276	3.7762	TCGA-QH-A6XC-01
LGG(N=506)	0.306	2.236	TCGA-S9-A6WN-01
LGG(N=506)	0.298	1.6875	TCGA-DB-A64L-01
LGG(N=506)	0.3189	4.1169	TCGA-TM-A84I-01
LGG(N=506)	0.3324	2.3423	TCGA-QH-A6CZ-01
LGG(N=506)	0.3216	1.8564	TCGA-WY-A858-01
LGG(N=506)	0.3204	2.3251	TCGA-VM-A8CB-01
LGG(N=506)	0.3315	0.9716	TCGA-VM-A8CF-01
LGG(N=506)	0.3413	2.0254	TCGA-HT-7608-01
LGG(N=506)	0.303	2.5288	TCGA-CS-4938-01
LGG(N=506)	0.3222	2.0147	TCGA-QH-A6X5-01
LGG(N=506)	0.317	3.402	TCGA-DU-8166-01
LGG(N=506)	0.3227	2.6828	TCGA-HT-8018-01
LGG(N=506)	0.2991	3.8401	TCGA-DU-7292-01
LGG(N=506)	0.3292	1.9675	TCGA-S9-A6TU-01
LGG(N=506)	0.3294	2.0289	TCGA-DB-A75P-01
LGG(N=506)	0.2903	3.4371	TCGA-FG-6691-01
LGG(N=506)	0.303	3.8198	TCGA-DU-6399-01
LGG(N=506)	0.3264	2.2513	TCGA-S9-A7IQ-01
LGG(N=506)	0.3054	2.0673	TCGA-S9-A6WI-01
LGG(N=506)	0.3057	2.4908	TCGA-DB-A64S-01
LGG(N=506)	0.2976	2.9948	TCGA-FG-6692-01
LGG(N=506)	0.2992	2.3193	TCGA-HW-7489-01
LGG(N=506)	0.3313	3.1829	TCGA-R8-A6YH-01
LGG(N=506)	0.311	2.0218	TCGA-HT-A618-01
LGG(N=506)	0.2997	1.934	TCGA-QH-A65S-01
LGG(N=506)	0.32	2.2513	TCGA-DU-7019-01
LGG(N=506)	0.3345	4.8258	TCGA-DU-A7TJ-01
LGG(N=506)	0.3296	3.2328	TCGA-TM-A84H-01
LGG(N=506)	0.3175	3.1393	TCGA-S9-A7R8-01
LGG(N=506)	0.3098	2.4008	TCGA-S9-A7R4-01
LGG(N=506)	0.3214	2.2299	TCGA-S9-A7J3-01
LGG(N=506)	0.3247	2.4544	TCGA-TM-A84L-01
LGG(N=506)	0.3282	2.6161	TCGA-E1-A7YH-01
LGG(N=506)	0.3075	2.2633	TCGA-P5-A5EV-01
LGG(N=506)	0.3146	5.2052	TCGA-DU-A7TD-01
LGG(N=506)	0.3049	2.0707	TCGA-HW-A5KL-01
LGG(N=506)	0.3255	2.5112	TCGA-RY-A83X-01
LGG(N=506)	0.3401	3.0995	TCGA-HT-7687-01
LGG(N=506)	0.3252	2.609	TCGA-WY-A85A-01
LGG(N=506)	0.2716	2.7508	TCGA-DB-5281-01
LGG(N=506)	0.3297	2.3592	TCGA-E1-A7YK-01
LGG(N=506)	0.3018	2.694	TCGA-DU-A5TU-01
LGG(N=506)	0.2979	3.1987	TCGA-DU-A7TA-01
LGG(N=506)	0.2735	4.8958	TCGA-CS-5395-01
LGG(N=506)	0.3198	2.7336	TCGA-TQ-A7RR-01
LGG(N=506)	0.3252	3.0181	TCGA-HT-A5R5-01
LGG(N=506)	0.3081	1.8404	TCGA-QH-A65V-01
LGG(N=506)	0.3241	2.6602	TCGA-S9-A6WP-01
LGG(N=506)	0.3013	2.236	TCGA-S9-A6U5-01
LGG(N=506)	0.321	3.2647	TCGA-E1-A7YO-01
LGG(N=506)	0.3311	3.1458	TCGA-QH-A6X8-01
LGG(N=506)	0.3365	3.0533	TCGA-HT-7610-01
LGG(N=506)	0.3477	2.7784	TCGA-HT-7875-01
LGG(N=506)	0.3192	2.6232	TCGA-R8-A6MK-01
LGG(N=506)	0.3298	3.0757	TCGA-P5-A5F0-01
LGG(N=506)	0.3227	1.5216	TCGA-R8-A73M-01
LGG(N=506)	0.3057	2.2901	TCGA-S9-A6TS-01
LGG(N=506)	0.3338	1.9226	TCGA-S9-A6TW-01
LGG(N=506)	0.2619	2.7292	TCGA-E1-5303-01
LGG(N=506)	0.2975	4.8768	TCGA-HT-7606-01
LGG(N=506)	0.3029	3.027	TCGA-DU-6408-01
LGG(N=506)	0.2944	2.2144	TCGA-FG-5964-01
LGG(N=506)	0.3118	2.7073	TCGA-DB-A64Q-01
LGG(N=506)	0.3315	2.5188	TCGA-S9-A7IZ-01
LGG(N=506)	0.2988	2.1541	TCGA-S9-A6WH-01
LGG(N=506)	0.3357	2.2206	TCGA-HT-7602-01
LGG(N=506)	0.3299	2.4701	TCGA-DU-A6S8-01
LGG(N=506)	0.3188	2.9562	TCGA-HT-7858-01
LGG(N=506)	0.3097	3.6184	TCGA-HT-7860-01
LGG(N=506)	0.3065	3.8818	TCGA-DU-7006-01
LGG(N=506)	0.2989	2.0111	TCGA-TQ-A7RS-01
LGG(N=506)	0.3058	3.1045	TCGA-DU-7009-01
LGG(N=506)	0.3135	3.2944	TCGA-DU-7010-01
LGG(N=506)	0.3128	3.3979	TCGA-QH-A6X3-01
LGG(N=506)	0.342	2.9784	TCGA-DU-8164-01
LGG(N=506)	0.3024	3.7867	TCGA-DU-7018-01
LGG(N=506)	0.3173	3.0515	TCGA-RY-A843-01
LGG(N=506)	0.3225	2.5112	TCGA-DU-7014-01
LGG(N=506)	0.3422	3.5349	TCGA-HT-7693-01
LGG(N=506)	0.3098	1.3283	TCGA-FG-A6J3-01
LGG(N=506)	0.3186	2.6019	TCGA-HT-8106-01
LGG(N=506)	0.2962	3.2143	TCGA-HT-7472-01
LGG(N=506)	0.333	2.0742	TCGA-HT-7855-01
LGG(N=506)	0.3259	3.2557	TCGA-DB-A4XG-01
LGG(N=506)	0.3144	3.9232	TCGA-HT-A5RC-01
LGG(N=506)	0.3238	2.3953	TCGA-VM-A8C8-01
LGG(N=506)	0.3192	2.0776	TCGA-HT-7681-01
LGG(N=506)	0.3401	2.7508	TCGA-DU-A6S2-01
LGG(N=506)	0.3361	2.4144	TCGA-DU-7309-01
LGG(N=506)	0.3094	1.6604	TCGA-DB-A4XH-01
LGG(N=506)	0.3123	3.2617	TCGA-HT-7485-01
LGG(N=506)	0.3031	2.826	TCGA-VW-A7QS-01
LGG(N=506)	0.3199	2.4518	TCGA-VV-A86M-01
LGG(N=506)	0.321	4.686	TCGA-E1-A7YV-01
LGG(N=506)	0.3085	3.5262	TCGA-HT-7468-01
LGG(N=506)	0.3353	2.93	TCGA-HT-7677-01
LGG(N=506)	0.3033	3.0619	TCGA-DU-A5TY-01
LGG(N=506)	0.3149	2.9984	TCGA-HT-8109-01
LGG(N=506)	0.3132	2.7073	TCGA-HT-7479-01
LGG(N=506)	0.2726	2.9692	TCGA-DB-5275-01
LGG(N=506)	0.3311	2.9469	TCGA-TM-A7C4-01
LGG(N=506)	0.3194	3.8289	TCGA-DH-A7UU-01
LGG(N=506)	0.3128	1.7828	TCGA-HT-A4DV-01
LGG(N=506)	0.3213	3.6589	TCGA-FG-8186-01
LGG(N=506)	0.2957	2.5188	TCGA-FG-A4MT-01
LGG(N=506)	0.3067	3.0876	TCGA-E1-5305-01
LGG(N=506)	0.2715	2.2872	TCGA-CS-5393-01
LGG(N=506)	0.2954	2.6602	TCGA-DU-6395-01
LGG(N=506)	0.3072	2.5263	TCGA-DB-A64X-01
LGG(N=506)	0.3268	4.6183	TCGA-S9-A7IS-01
LGG(N=506)	0.3203	2.409	TCGA-HT-7856-01
LGG(N=506)	0.3085	2.676	TCGA-QH-A6XA-01
LGG(N=506)	0.3201	1.9149	TCGA-P5-A77W-01
LGG(N=506)	0.281	3.6077	TCGA-CS-4942-01
LGG(N=506)	0.2942	3.3278	TCGA-CS-6186-01
LGG(N=506)	0.3056	4.5374	TCGA-DU-7008-01
LGG(N=506)	0.3311	2.8916	TCGA-HT-7688-01
LGG(N=506)	0.3095	3.2526	TCGA-DU-A7T8-01
LGG(N=506)	0.3307	1.7403	TCGA-DU-A6S3-01
LGG(N=506)	0.3034	2.3019	TCGA-DB-A64U-01
LGG(N=506)	0.2984	4.6798	TCGA-HT-A61C-01
LGG(N=506)	0.3059	2.2206	TCGA-TQ-A7RF-01
LGG(N=506)	0.3289	3.1701	TCGA-F6-A8O3-01
LGG(N=506)	0.3103	1.9034	TCGA-R8-A6ML-01
LGG(N=506)	0.3051	3.2973	TCGA-DU-A5TT-01
LGG(N=506)	0.3252	3.287	TCGA-QH-A870-01
LGG(N=506)	0.3276	2.5536	TCGA-DB-A75O-01
LGG(N=506)	0.322	2.77	TCGA-HT-8111-01
LGG(N=506)	0.3165	2.6624	TCGA-S9-A7QZ-01
LGG(N=506)	0.2724	2.296	TCGA-DB-5273-01
LGG(N=506)	0.3411	2.8522	TCGA-HT-7470-01
LGG(N=506)	0.3172	1.8722	TCGA-FG-A4MY-01
LGG(N=506)	0.3235	3.4371	TCGA-HT-8108-01
LGG(N=506)	0.2953	3.9156	TCGA-DB-A4XE-01
LGG(N=506)	0.3359	1.8242	TCGA-HT-A4DS-01
LGG(N=506)	0.345	2.6918	TCGA-DU-8158-01
LGG(N=506)	0.3025	2.3564	TCGA-HT-7474-01
LGG(N=506)	0.2646	2.7721	TCGA-DH-5143-01
LGG(N=506)	0.2963	2.5948	TCGA-TQ-A7RJ-01
LGG(N=506)	0.3143	2.5487	TCGA-S9-A7QY-01
LGG(N=506)	0.306	2.2175	TCGA-DB-A4XA-01
LGG(N=506)	0.3289	2.9488	TCGA-P5-A731-01
LGG(N=506)	0.3292	3.7825	TCGA-E1-A7YE-01
LGG(N=506)	0.3077	2.5683	TCGA-FG-A710-01
LGG(N=506)	0.3236	2.0638	TCGA-HT-8010-01
LGG(N=506)	0.3023	3.0688	TCGA-DU-7299-01
LGG(N=506)	0.2639	2.5634	TCGA-DB-5270-01
LGG(N=506)	0.3322	2.5462	TCGA-KT-A74X-01
LGG(N=506)	0.3292	2.6278	TCGA-DB-A75L-01
LGG(N=506)	0.2961	2.2051	TCGA-HT-A616-01
LGG(N=506)	0.3281	1.5514	TCGA-HT-A74K-01
LGG(N=506)	0.3184	1.949	TCGA-WY-A85C-01
LGG(N=506)	0.3307	2.8158	TCGA-FG-8188-01
LGG(N=506)	0.3117	2.9765	TCGA-DU-A6S7-01
LGG(N=506)	0.3004	3.0825	TCGA-DU-7294-01
LGG(N=506)	0.268	1.1833	TCGA-DB-5274-01
LGG(N=506)	0.3542	4.0375	TCGA-HT-7604-01
LGG(N=506)	0.3261	2.0912	TCGA-TM-A84F-01
LGG(N=506)	0.3045	2.4857	TCGA-DB-A64O-01
LGG(N=506)	0.3233	2.4252	TCGA-HT-7884-01
LGG(N=506)	0.308	1.595	TCGA-S9-A6WE-01
LGG(N=506)	0.3068	2.2421	TCGA-QH-A6CY-01
LGG(N=506)	0.3107	4.4384	TCGA-S9-A6WM-01
LGG(N=506)	0.3277	4.4745	TCGA-HT-A5RA-01
LGG(N=506)	0.3116	3.8983	TCGA-QH-A6CV-01
LGG(N=506)	0.315	2.5683	TCGA-VM-A8CE-01
LGG(N=506)	0.2992	3.8187	TCGA-DU-5852-01
LGG(N=506)	0.3156	2.2633	TCGA-P5-A72U-01
LGG(N=506)	0.3281	2.791	TCGA-DB-A75K-01
LGG(N=506)	0.3115	4.0952	TCGA-DU-6410-01
LGG(N=506)	0.3006	1.6875	TCGA-QH-A65Z-01
LGG(N=506)	0.3209	1.642	TCGA-S9-A7IY-01
LGG(N=506)	0.3122	2.3592	TCGA-P5-A781-01
LGG(N=506)	0.3214	2.5363	TCGA-TM-A84G-01
LGG(N=506)	0.3076	1.9675	TCGA-HW-A5KK-01
LGG(N=506)	0.2577	2.7763	TCGA-E1-5311-01
LGG(N=506)	0.3424	3.8541	TCGA-FG-7634-01
LGG(N=506)	0.2913	3.0358	TCGA-DU-5855-01
LGG(N=506)	0.2915	3.1145	TCGA-DU-6396-01
LGG(N=506)	0.3356	2.4544	TCGA-FG-7643-01
LGG(N=506)	0.3227	2.7951	TCGA-TM-A84C-01
LGG(N=506)	0.3171	3.1278	TCGA-WY-A85E-01
LGG(N=506)	0.3159	3.5523	TCGA-DU-7298-01
LGG(N=506)	0.3181	2.3394	TCGA-TM-A84T-01
LGG(N=506)	0.3339	3.4344	TCGA-FG-7637-01
LGG(N=506)	0.3315	3.8847	TCGA-HT-A5R9-01
LGG(N=506)	0.3017	2.6114	TCGA-HT-A614-01
LGG(N=506)	0.3077	2.4465	TCGA-QH-A65R-01
LGG(N=506)	0.3257	2.667	TCGA-FG-A60J-01
LGG(N=506)	0.3082	2.6208	TCGA-FG-8189-01
LGG(N=506)	0.295	1.6234	TCGA-P5-A5EY-01
LGG(N=506)	0.3004	2.9729	TCGA-HT-7882-01
LGG(N=506)	0.3254	5.6522	TCGA-HT-8011-01
LGG(N=506)	0.2917	2.7784	TCGA-DU-6394-01
LGG(N=506)	0.3152	2.2872	TCGA-WY-A859-01
LGG(N=506)	0.3309	2.9507	TCGA-WY-A85B-01
LGG(N=506)	0.3065	3.3061	TCGA-S9-A6UB-01
LGG(N=506)	0.2982	2.7051	TCGA-S9-A6U6-01
LGG(N=506)	0.3378	3.7888	TCGA-DU-8168-01
LGG(N=506)	0.2983	3.2752	TCGA-DU-7290-01
LGG(N=506)	0.2971	3.3952	TCGA-DU-6407-01
LGG(N=506)	0.3289	3.1327	TCGA-HT-7601-01
LGG(N=506)	0.2843	5.0326	TCGA-DU-6403-01
LGG(N=506)	0.3077	2.6114	TCGA-DB-A64R-01
LGG(N=506)	0.3293	3.8837	TCGA-E1-A7YQ-01
LGG(N=506)	0.2937	4.4836	TCGA-DU-6405-01
LGG(N=506)	0.2926	2.233	TCGA-HW-7487-01
LGG(N=506)	0.3214	2.2452	TCGA-S9-A7R2-01
LGG(N=506)	0.3272	2.6325	TCGA-S9-A7J1-01
LGG(N=506)	0.3191	2.6208	TCGA-P5-A72X-01
LGG(N=506)	0.3257	3.0446	TCGA-E1-A7YJ-01
LGG(N=506)	0.3378	3.1344	TCGA-HT-7690-01
LGG(N=506)	0.3369	2.77	TCGA-HT-8105-01
LGG(N=506)	0.3106	2.1702	TCGA-E1-A7YY-01
LGG(N=506)	0.3159	3.8905	TCGA-HT-A619-01
LGG(N=506)	0.2966	2.362	TCGA-DU-6400-01
LGG(N=506)	0.3204	2.4857	TCGA-P5-A737-01
LGG(N=506)	0.3147	1.7954	TCGA-RY-A83Y-01
LGG(N=506)	0.4513	3.4156	TCGA-HT-8564-01
LGG(N=506)	0.3197	2.5634	TCGA-HT-7686-01
LGG(N=506)	0.3181	3.1327	TCGA-E1-A7YM-01
LGG(N=506)	0.3079	2.2603	TCGA-DH-A66F-01
LGG(N=506)	0.2623	4.0419	TCGA-CS-5390-01
LGG(N=506)	0.2953	3.2205	TCGA-S9-A6UA-01
LGG(N=506)	0.3341	4.1277	TCGA-FG-A87N-01
LGG(N=506)	0.3226	2.9544	TCGA-VV-A829-01
LGG(N=506)	0.3027	2.5972	TCGA-DH-A66B-01
LGG(N=506)	0.3312	2.4492	TCGA-HT-A5R7-01
LGG(N=506)	0.3295	3.2049	TCGA-CS-5394-01
LGG(N=506)	0.312	2.7183	TCGA-DH-A66D-01
LGG(N=506)	0.3151	2.6487	TCGA-HT-7877-01
LGG(N=506)	0.3062	2.9186	TCGA-DU-6542-01
LGG(N=506)	0.3038	2.0742	TCGA-QH-A6CS-01
LGG(N=506)	0.3198	1.8604	TCGA-E1-A7YU-01
LGG(N=506)	0.3258	2.5338	TCGA-W9-A837-01
LGG(N=506)	0.3523	3.5911	TCGA-IK-7675-01
LGG(N=506)	0.3466	3.5449	TCGA-DU-7306-01
LGG(N=506)	0.3346	3.6883	TCGA-QH-A6X9-01
LGG(N=506)	0.3121	3.6077	TCGA-S9-A6U0-01
LGG(N=506)	0.3385	2.6161	TCGA-HT-7611-01
LGG(N=506)	0.3165	3.1311	TCGA-S9-A6TY-01
LGG(N=506)	0.2925	1.9264	TCGA-DU-A7TB-01
LGG(N=506)	0.3048	2.9319	TCGA-IK-8125-01
LGG(N=506)	0.3211	1.9786	TCGA-WH-A86K-01
LGG(N=506)	0.2583	1.5165	TCGA-DH-5141-01
LGG(N=506)	0.3126	1.334	TCGA-FG-A60L-01
LGG(N=506)	0.2732	3.0498	TCGA-DB-5280-01
LGG(N=506)	0.3186	3.208	TCGA-S9-A7IX-01
LGG(N=506)	0.2951	3.3856	TCGA-FG-5965-01
LGG(N=506)	0.3526	2.1862	TCGA-P5-A5F6-01
LGG(N=506)	0.3159	2.8199	TCGA-DU-7007-01
LGG(N=506)	0.3003	1.8524	TCGA-HW-7490-01
LGG(N=506)	0.3077	4.0782	TCGA-CS-6188-01
LGG(N=506)	0.3029	3.6347	TCGA-CS-6668-01
LGG(N=506)	0.3305	5.2028	TCGA-DU-8165-01
LGG(N=506)	0.3302	1.9527	TCGA-HT-7692-01
LGG(N=506)	0.3073	6.3308	TCGA-TQ-A7RM-01
LGG(N=506)	0.3379	3.2205	TCGA-DU-8161-01
LGG(N=506)	0.331	2.2206	TCGA-P5-A736-01
LGG(N=506)	0.2918	1.8957	TCGA-DU-6401-01
LGG(N=506)	0.3187	1.7828	TCGA-HT-A74H-01
LGG(N=506)	0.3217	2.4623	TCGA-TQ-A7RV-01
LGG(N=506)	0.2932	2.8602	TCGA-HT-7483-01
LGG(N=506)	0.3037	2.6579	TCGA-HT-7620-01
LGG(N=506)	0.3363	2.609	TCGA-HT-7480-01
LGG(N=506)	0.3264	4.9973	TCGA-S9-A7J0-01
LGG(N=506)	0.325	2.4035	TCGA-TM-A84Q-01
LGG(N=506)	0.3174	1.9859	TCGA-RY-A847-01
LGG(N=506)	0.3177	2.8994	TCGA-TQ-A7RQ-01
LGG(N=506)	0.307	3.0978	TCGA-TQ-A7RW-01
LGG(N=506)	0.3244	2.2113	TCGA-FG-8191-01
LGG(N=506)	0.3285	2.5683	TCGA-E1-A7YW-01
LGG(N=506)	0.2659	2.3953	TCGA-DB-5278-01
LGG(N=506)	0.325	3.3379	TCGA-E1-A7YS-01
LGG(N=506)	0.353	2.77	TCGA-HT-7695-01
LGG(N=506)	0.3339	3.5706	TCGA-DU-7012-01
LGG(N=506)	0.3098	2.6278	TCGA-HT-7879-01
LGG(N=506)	0.3255	2.2842	TCGA-DU-A7TC-01
LGG(N=506)	0.3507	2.5238	TCGA-HT-7680-01
LGG(N=506)	0.3146	3.1129	TCGA-DB-A4X9-01
LGG(N=506)	0.324	2.6232	TCGA-TQ-A7RI-01
LGG(N=506)	0.3096	3.2251	TCGA-TM-A7CA-01
LGG(N=506)	0.3124	2.6984	TCGA-QH-A86X-01
LGG(N=506)	0.3275	2.9319	TCGA-DU-A76R-01
LGG(N=506)	0.2628	1.8323	TCGA-DH-5144-01
LGG(N=506)	0.3159	1.9034	TCGA-E1-A7Z2-01
LGG(N=506)	0.3051	2.727	TCGA-DU-A5TP-01
LGG(N=506)	0.3327	2.3019	TCGA-FG-8187-01
LGG(N=506)	0.2753	4.7924	TCGA-E1-5304-01
LGG(N=506)	0.2751	4.5705	TCGA-CS-4943-01
LGG(N=506)	0.2629	4.1277	TCGA-DH-5140-01
LGG(N=506)	0.3249	2.4908	TCGA-TM-A7CF-01
LGG(N=506)	0.2996	2.6556	TCGA-DH-A7US-01
LGG(N=506)	0.3194	3.417	TCGA-HT-A61B-01
LGG(N=506)	0.3107	3.1572	TCGA-E1-A7Z6-01
LGG(N=506)	0.3135	2.5804	TCGA-HT-7857-01
LGG(N=506)	0.3071	1.3167	TCGA-E1-5319-01
LGG(N=506)	0.3178	1.9188	TCGA-DU-A5TS-01
LGG(N=506)	0.5506	3.7815	TCGA-DU-6392-01
LGG(N=506)	0.3199	1.6964	TCGA-QH-A6CU-01
LGG(N=506)	0.2898	3.3221	TCGA-DU-6404-01
LGG(N=506)	0.3289	2.9488	TCGA-VW-A8FI-01
LGG(N=506)	0.3207	3.1507	TCGA-HT-A74L-01
LGG(N=506)	0.3157	3.863	TCGA-P5-A5EU-01
LGG(N=506)	0.3087	2.6161	TCGA-P5-A5EZ-01
LGG(N=506)	0.3042	3.3492	TCGA-S9-A89Z-01
LGG(N=506)	0.3258	2.7227	TCGA-S9-A6TZ-01
LGG(N=506)	0.2997	3.0876	TCGA-FG-5963-01
LGG(N=506)	0.307	3.1028	TCGA-HT-A61A-01
LGG(N=506)	0.3258	3.3235	TCGA-S9-A89V-01
LGG(N=506)	0.3127	4.0109	TCGA-DB-A64W-01
LGG(N=506)	0.2943	0.6517	TCGA-FG-A4MX-01
LGG(N=506)	0.3185	3.4661	TCGA-P5-A72Z-01
LGG(N=506)	0.3168	3.3478	TCGA-HT-8114-01
LGG(N=506)	0.323	2.7249	TCGA-HT-7881-01
LGG(N=506)	0.2697	1.6964	TCGA-CS-4944-01
LGG(N=506)	0.3129	1.8564	TCGA-S9-A7QX-01
LGG(N=506)	0.3196	1.8879	TCGA-DU-A7TG-01
LGG(N=506)	0.3014	3.5473	TCGA-DU-5874-01
LGG(N=506)	0.3362	2.5087	TCGA-TQ-A8XE-01
LGG(N=506)	0.3353	2.561	TCGA-DU-7300-01
LGG(N=506)	0.3431	2.2901	TCGA-HT-7694-01
LGG(N=506)	0.3498	3.8461	TCGA-HT-7471-01
LGG(N=506)	0.3121	2.9319	TCGA-DB-A4XD-01
LGG(N=506)	0.3029	2.8502	TCGA-TQ-A7RK-01
LGG(N=506)	0.3106	2.2723	TCGA-HT-7475-01
LGG(N=506)	0.3066	2.8916	TCGA-TQ-A7RO-01
LGG(N=506)	0.3317	2.5437	TCGA-HT-7902-01
LGG(N=506)	0.2984	3.034	TCGA-FG-A711-01
LGG(N=506)	0.2762	2.651	TCGA-DB-5276-01
LGG(N=506)	0.3176	2.5238	TCGA-P5-A730-01
LGG(N=506)	0.3261	4.576	TCGA-E1-A7YD-01
LGG(N=506)	0.3228	2.5972	TCGA-HT-A74O-01
LGG(N=506)	0.3105	2.8916	TCGA-HT-8015-01
LGG(N=506)	0.3272	2.7615	TCGA-HT-A74J-01
LGG(N=506)	0.323	4.6611	TCGA-DH-A669-01
LGG(N=506)	0.3049	2.0569	TCGA-HT-A617-01
LGG(N=506)	0.3393	2.6114	TCGA-HT-7605-01
LGG(N=506)	0.3207	3.1011	TCGA-S9-A6WO-01
LGG(N=506)	0.3271	2.1541	TCGA-QH-A6CX-01
LGG(N=506)	0.3366	1.8879	TCGA-P5-A5F4-01
LGG(N=506)	0.3053	2.7161	TCGA-DU-A76K-01
LGG(N=506)	0.3204	2.5338	TCGA-VM-A8CH-01
LGG(N=506)	0.3513	3.0358	TCGA-HT-7609-01
LGG(N=506)	0.3233	2.8681	TCGA-QH-A6X4-01
LGG(N=506)	0.3082	2.609	TCGA-DH-A7UV-01
LGG(N=506)	0.3229	2.8916	TCGA-TM-A7C3-01
LGG(N=506)	0.3054	3.5312	TCGA-S9-A6WG-01
LGG(N=506)	0.3072	3.2647	TCGA-FG-6690-01
LGG(N=506)	0.3418	2.5163	TCGA-DU-8167-01
LGG(N=506)	0.3232	1.4911	TCGA-QH-A65X-01
LGG(N=506)	0.3274	2.1606	TCGA-P5-A780-01
LGG(N=506)	0.2649	3.5022	TCGA-E1-5302-01
LGG(N=506)	0.3105	2.3788	TCGA-HW-A5KJ-01
LGG(N=506)	0.3072	2.118	TCGA-R8-A6MO-01
LGG(N=506)	0.3321	2.4649	TCGA-FG-7636-01
LGG(N=506)	0.2888	2.3788	TCGA-CS-6290-01
LGG(N=506)	0.2986	4.1604	TCGA-DU-5847-01
LGG(N=506)	0.3013	4.957	TCGA-DU-6406-01
LGG(N=506)	0.3428	4.0419	TCGA-TM-A84B-01
CESC(N=302)	0.3075	3.4251	TCGA-EK-A2RE-01
CESC(N=302)	0.2696	4.8192	TCGA-IR-A3L7-01
CESC(N=302)	0.3347	4.9996	TCGA-Q1-A73Q-01
CESC(N=302)	0.2893	1.9034	TCGA-C5-A1MF-01
CESC(N=302)	0.3614	3.2959	TCGA-ZJ-A8QQ-01
CESC(N=302)	0.3165	3.9636	TCGA-EX-A3L1-01
CESC(N=302)	0.3032	4.9552	TCGA-JW-A5VI-01
CESC(N=302)	0.3046	4.7038	TCGA-EA-A1QT-01
CESC(N=302)	0.3275	4.1852	TCGA-UC-A7PG-01
CESC(N=302)	0.3389	4.7442	TCGA-EA-A97N-01
CESC(N=302)	0.3074	3.6916	TCGA-EA-A3QD-01
CESC(N=302)	0.2908	2.6418	TCGA-C5-A1ME-01
CESC(N=302)	0.3465	4.4384	TCGA-C5-A8YR-01
CESC(N=302)	0.2933	3.5387	TCGA-FU-A40J-01
CESC(N=302)	0.3227	4.0679	TCGA-VS-A9V5-01
CESC(N=302)	0.3546	3.9663	TCGA-MY-A913-01
CESC(N=302)	0.3291	4.4887	TCGA-VS-A8Q9-01
CESC(N=302)	0.2782	4.6894	TCGA-DS-A0VL-01
CESC(N=302)	0.3285	3.8719	TCGA-VS-A9UU-01
CESC(N=302)	0.3375	4.0295	TCGA-ZJ-AAXN-01
CESC(N=302)	0.5605	4.7903	TCGA-VS-A9U6-01
CESC(N=302)	0.3206	2.5363	TCGA-C5-A2LX-01
CESC(N=302)	0.2954	4.9691	TCGA-C5-A1M8-01
CESC(N=302)	0.3296	4.7666	TCGA-C5-A7CJ-01
CESC(N=302)	0.3659	4.4706	TCGA-GH-A9DA-01
CESC(N=302)	0.305	3.6782	TCGA-EA-A5O9-01
CESC(N=302)	0.3348	4.7719	TCGA-Q1-A73P-01
CESC(N=302)	0.335	4.7651	TCGA-C5-A8XK-01
CESC(N=302)	0.3693	4.0189	TCGA-C5-A907-01
CESC(N=302)	0.3302	4.3278	TCGA-VS-A9UD-01
CESC(N=302)	0.3387	2.6805	TCGA-C5-A7CM-01
CESC(N=302)	0.357	4.6006	TCGA-VS-A9V2-01
CESC(N=302)	0.3511	4.38	TCGA-VS-A94Y-01
CESC(N=302)	0.3665	5.2649	TCGA-C5-A8ZZ-01
CESC(N=302)	0.6007	4.3162	TCGA-VS-A9UJ-01
CESC(N=302)	0.3363	2.96	TCGA-ZJ-AAXI-01
CESC(N=302)	0.3322	3.7992	TCGA-Q1-A6DT-01
CESC(N=302)	0.3205	4.8218	TCGA-VS-A9UQ-01
CESC(N=302)	0.3384	5.3431	TCGA-VS-A8EG-01
CESC(N=302)	0.3416	3.8167	TCGA-EX-A69L-01
CESC(N=302)	0.3415	5.1351	TCGA-Q1-A73O-01
CESC(N=302)	0.3742	4.9407	TCGA-VS-A8QC-01
CESC(N=302)	0.2973	4.4115	TCGA-EA-A5ZE-01
CESC(N=302)	0.3489	5.3352	TCGA-ZJ-A8QO-01
CESC(N=302)	0.2794	4.281	TCGA-JX-A5QV-01
CESC(N=302)	0.2876	3.8964	TCGA-EK-A2GZ-01
CESC(N=302)	0.3074	3.5851	TCGA-EK-A2R9-01
CESC(N=302)	0.2757	3.5149	TCGA-IR-A3LL-01
CESC(N=302)	0.2847	5.0321	TCGA-C5-A1M5-01
CESC(N=302)	0.3285	3.492	TCGA-C5-A7X8-01
CESC(N=302)	0.5382	5.0396	TCGA-EA-A3HS-01
CESC(N=302)	0.3014	4.1069	TCGA-IR-A3LH-01
CESC(N=302)	0.2925	4.7323	TCGA-C5-A1M9-01
CESC(N=302)	0.3112	-0.2671	TCGA-DG-A2KJ-01
CESC(N=302)	0.2933	0.9038	TCGA-Q1-A5R3-01
CESC(N=302)	0.3047	4.504	TCGA-HG-A2PA-01
CESC(N=302)	0.2901	4.208	TCGA-EA-A50E-01
CESC(N=302)	0.2958	3.4129	TCGA-EA-A556-01
CESC(N=302)	0.3211	5.0888	TCGA-VS-A9V3-01
CESC(N=302)	0.3232	4.0295	TCGA-VS-A9UH-01
CESC(N=302)	0.2881	3.8925	TCGA-JX-A3PZ-01
CESC(N=302)	0.2969	4.5224	TCGA-C5-A1MP-01
CESC(N=302)	0.3643	4.2825	TCGA-MU-A5YI-01
CESC(N=302)	0.3317	5.4549	TCGA-VS-A8QA-01
CESC(N=302)	0.2933	4.5442	TCGA-FU-A5XV-01
CESC(N=302)	0.3553	4.862	TCGA-EX-A8YF-01
CESC(N=302)	0.3477	4.2297	TCGA-ZJ-A8QR-01
CESC(N=302)	0.2895	3.6894	TCGA-IR-A3LB-01
CESC(N=302)	0.3039	4.3111	TCGA-EK-A2PI-01
CESC(N=302)	0.3278	3.2282	TCGA-HM-A6W2-01
CESC(N=302)	0.3012	4.4771	TCGA-IR-A3LF-01
CESC(N=302)	0.3003	5.1946	TCGA-HM-A4S6-01
CESC(N=302)	0.3523	4.6095	TCGA-VS-A8QF-01
CESC(N=302)	0.3141	4.4621	TCGA-VS-AA62-01
CESC(N=302)	0.3301	4.3632	TCGA-C5-A7UE-01
CESC(N=302)	0.3085	4.3506	TCGA-DS-A5RQ-01
CESC(N=302)	0.2866	4.6341	TCGA-BI-A20A-01
CESC(N=302)	0.4804	4.5922	TCGA-EA-A3HU-01
CESC(N=302)	0.3052	3.1095	TCGA-EK-A2RM-01
CESC(N=302)	0.2818	4.7846	TCGA-DG-A2KK-01
CESC(N=302)	0.3109	4.8734	TCGA-C5-A1MI-01
CESC(N=302)	0.3342	2.3592	TCGA-JW-A852-01
CESC(N=302)	0.3202	3.7193	TCGA-EK-A2RA-01
CESC(N=302)	0.3	4.3506	TCGA-EK-A2RB-01
CESC(N=302)	0.2916	4.582	TCGA-C5-A1MJ-01
CESC(N=302)	0.2937	3.7453	TCGA-MY-A5BE-01
CESC(N=302)	0.2796	4.9833	TCGA-C5-A1BE-01
CESC(N=302)	0.3333	5.342	TCGA-ZJ-AAXT-01
CESC(N=302)	0.3289	3.8993	TCGA-LP-A7HU-01
CESC(N=302)	0.6087	4.3356	TCGA-2W-A8YY-01
CESC(N=302)	0.2726	4.711	TCGA-EA-A411-01
CESC(N=302)	0.305	4.579	TCGA-C5-A1MN-01
CESC(N=302)	0.3151	4.9468	TCGA-C5-A2M2-01
CESC(N=302)	0.3035	3.4687	TCGA-EK-A2PK-01
CESC(N=302)	0.9845	4.3744	TCGA-EA-A410-01
CESC(N=302)	0.3351	5.1355	TCGA-VS-A952-01
CESC(N=302)	0.2902	3.6703	TCGA-EK-A2IP-01
CESC(N=302)	0.326	3.1813	TCGA-EK-A2PG-01
CESC(N=302)	0.2853	4.3249	TCGA-FU-A3YQ-01
CESC(N=302)	0.3318	5.6932	TCGA-DS-A1OB-01
CESC(N=302)	0.3262	3.8935	TCGA-VS-A959-01
CESC(N=302)	0.3033	4.2103	TCGA-EK-A2R7-01
CESC(N=302)	0.2806	3.8925	TCGA-JW-A5VJ-01
CESC(N=302)	0.3271	5.466	TCGA-C5-A7UH-01
CESC(N=302)	0.3356	5.6679	TCGA-MA-AA3Z-01
CESC(N=302)	0.3293	4.3406	TCGA-VS-A9UR-01
CESC(N=302)	0.2911	4.3855	TCGA-EK-A3GN-01
CESC(N=302)	0.3092	4.6323	TCGA-DS-A3LQ-01
CESC(N=302)	0.3135	3.5596	TCGA-ZJ-AAXU-01
CESC(N=302)	0.3393	4.8007	TCGA-VS-A9UY-01
CESC(N=302)	0.338	4.7788	TCGA-ZJ-AAXA-01
CESC(N=302)	0.2987	3.9956	TCGA-EK-A2RO-01
CESC(N=302)	0.2799	4.3541	TCGA-DS-A0VM-01
CESC(N=302)	0.2994	4.3306	TCGA-EX-A1H5-01
CESC(N=302)	0.2869	1.614	TCGA-FU-A3EO-01
CESC(N=302)	0.2842	3.9421	TCGA-EK-A2RK-01
CESC(N=302)	0.2885	5.3889	TCGA-C5-A1BL-01
CESC(N=302)	0.3415	3.9515	TCGA-Q1-A73S-01
CESC(N=302)	0.3559	4.5681	TCGA-PN-A8MA-01
CESC(N=302)	0.3273	5.1891	TCGA-DS-A7WF-01
CESC(N=302)	0.323	3.4752	TCGA-C5-A7X3-01
CESC(N=302)	0.2708	3.7507	TCGA-HM-A3JK-01
CESC(N=302)	0.3354	3.2841	TCGA-ZJ-AAXJ-01
CESC(N=302)	0.3263	4.5687	TCGA-VS-A9V1-01
CESC(N=302)	0.3043	4.178	TCGA-FU-A3HZ-01
CESC(N=302)	0.3311	2.9581	TCGA-EA-A78R-01
CESC(N=302)	0.2888	3.4556	TCGA-JW-A5VG-01
CESC(N=302)	0.3483	5.95	TCGA-VS-A9UV-01
CESC(N=302)	0.3144	4.1351	TCGA-C5-A8YT-01
CESC(N=302)	0.329	4.048	TCGA-ZX-AA5X-01
CESC(N=302)	0.3275	5.0687	TCGA-VS-A958-01
CESC(N=302)	0.3536	4.1899	TCGA-VS-A8EL-01
CESC(N=302)	0.3384	4.5516	TCGA-ZJ-AB0I-01
CESC(N=302)	0.2977	5.2068	TCGA-C5-A2LZ-01
CESC(N=302)	0.3249	4.9919	TCGA-VS-A950-01
CESC(N=302)	0.3007	4.5454	TCGA-IR-A3LK-01
CESC(N=302)	0.3283	4.1449	TCGA-DS-A1OC-01
CESC(N=302)	0.3057	3.7017	TCGA-C5-A3HE-01
CESC(N=302)	0.3341	4.0926	TCGA-MA-AA3W-01
CESC(N=302)	0.3387	5.9076	TCGA-VS-A9UL-01
CESC(N=302)	0.3477	3.87	TCGA-VS-A9UO-01
CESC(N=302)	0.3389	5.2865	TCGA-C5-A8XJ-01
CESC(N=302)	0.3359	3.9506	TCGA-C5-A7CL-01
CESC(N=302)	0.2968	5.5979	TCGA-FU-A3NI-01
CESC(N=302)	0.3028	5.1526	TCGA-EA-A439-01
CESC(N=302)	0.3468	4.7651	TCGA-VS-A9V0-01
CESC(N=302)	0.2764	4.0207	TCGA-EK-A3GK-01
CESC(N=302)	0.3429	4.2631	TCGA-C5-A7CG-01
CESC(N=302)	0.2798	4.8934	TCGA-C5-A1BI-01
CESC(N=302)	0.2825	3.7389	TCGA-HM-A3JJ-01
CESC(N=302)	0.3423	3.6532	TCGA-C5-A7UI-01
CESC(N=302)	0.3529	4.7404	TCGA-ZJ-AAXD-01
CESC(N=302)	0.3001	5.1567	TCGA-EK-A2R8-01
CESC(N=302)	0.3444	4.9379	TCGA-VS-A9UP-01
CESC(N=302)	0.2826	3.9002	TCGA-C5-A1BF-01
CESC(N=302)	0.3311	4.3321	TCGA-EX-A69M-01
CESC(N=302)	0.2864	4.9737	TCGA-EA-A5ZD-01
CESC(N=302)	0.2909	4.5374	TCGA-JX-A3Q0-01
CESC(N=302)	0.2912	3.8964	TCGA-BI-A0VS-01
CESC(N=302)	0.3713	3.2722	TCGA-VS-A8EJ-01
CESC(N=302)	0.2868	5.4101	TCGA-DR-A0ZL-01
CESC(N=302)	0.3372	5.0648	TCGA-MA-AA41-01
CESC(N=302)	0.2927	5.2958	TCGA-EA-A3HQ-01
CESC(N=302)	0.2784	3.6905	TCGA-LP-A5U2-01
CESC(N=302)	0.2851	3.2374	TCGA-EA-A43B-01
CESC(N=302)	0.3026	4.861	TCGA-C5-A3HD-01
CESC(N=302)	0.29	2.9507	TCGA-IR-A3LI-01
CESC(N=302)	0.3408	3.0791	TCGA-VS-A8EI-01
CESC(N=302)	0.2828	2.5263	TCGA-EA-A4BA-01
CESC(N=302)	0.291	5.2646	TCGA-C5-A3HL-01
CESC(N=302)	0.3042	2.3164	TCGA-EA-A3Y4-01
CESC(N=302)	0.3284	3.6428	TCGA-UC-A7PF-01
CESC(N=302)	0.3529	3.5827	TCGA-VS-A9UB-01
CESC(N=302)	0.3359	4.8973	TCGA-UC-A7PI-01
CESC(N=302)	0.3022	5.1371	TCGA-DG-A2KL-01
CESC(N=302)	0.3434	4.7528	TCGA-JW-AAVH-01
CESC(N=302)	0.3057	4.7115	TCGA-MY-A5BF-01
CESC(N=302)	0.2729	4.2266	TCGA-Q1-A5R1-01
CESC(N=302)	0.3062	2.8955	TCGA-FU-A57G-01
CESC(N=302)	0.2941	4.5608	TCGA-C5-A1BQ-01
CESC(N=302)	0.2966	3.7028	TCGA-EK-A2PL-01
CESC(N=302)	0.3345	5.4858	TCGA-Q1-A6DW-01
CESC(N=302)	0.3047	4.6012	TCGA-C5-A2M1-01
CESC(N=302)	0.3338	2.6693	TCGA-R2-A69V-01
CESC(N=302)	0.3186	4.735	TCGA-EA-A5ZF-01
CESC(N=302)	0.3109	4.3793	TCGA-FU-A23L-01
CESC(N=302)	0.3141	4.506	TCGA-DS-A1OA-01
CESC(N=302)	0.2826	2.5388	TCGA-EK-A2H1-01
CESC(N=302)	0.2768	4.197	TCGA-LP-A4AU-01
CESC(N=302)	0.3445	3.5657	TCGA-VS-A9U7-01
CESC(N=302)	0.2856	4.3349	TCGA-C5-A2LS-01
CESC(N=302)	0.335	4.4263	TCGA-MA-AA3Y-01
CESC(N=302)	0.2812	3.869	TCGA-DG-A2KM-01
CESC(N=302)	0.2906	3.7443	TCGA-C5-A3HF-01
CESC(N=302)	0.3178	3.4583	TCGA-C5-A2LT-01
CESC(N=302)	0.2916	3.7389	TCGA-C5-A1BK-01
CESC(N=302)	0.3306	4.2965	TCGA-UC-A7PD-01
CESC(N=302)	0.2969	4.7198	TCGA-MY-A5BD-01
CESC(N=302)	0.3106	4.863	TCGA-VS-A9UZ-01
CESC(N=302)	0.3151	3.668	TCGA-DS-A1OD-01
CESC(N=302)	0.3462	3.5449	TCGA-C5-A8XH-01
CESC(N=302)	0.2927	4.4054	TCGA-EK-A2RC-01
CESC(N=302)	0.2921	3.6125	TCGA-JX-A3Q8-01
CESC(N=302)	0.3077	4.565	TCGA-JW-A5VL-01
CESC(N=302)	0.3368	3.0808	TCGA-DS-A7WI-01
CESC(N=302)	0.3464	5.5107	TCGA-VS-A953-01
CESC(N=302)	0.2845	4.5754	TCGA-EA-A44S-01
CESC(N=302)	0.3346	4.7592	TCGA-VS-A957-01
CESC(N=302)	0.294	4.6668	TCGA-JW-A5VH-01
CESC(N=302)	0.2824	4.5844	TCGA-EA-A3HR-01
CESC(N=302)	0.2928	4.0454	TCGA-EA-A3QE-01
CESC(N=302)	0.3433	4.0601	TCGA-WL-A834-01
CESC(N=302)	0.3561	3.242	TCGA-C5-A901-01
CESC(N=302)	0.3368	4.533	TCGA-JW-A69B-01
CESC(N=302)	0.2765	4.774	TCGA-FU-A3HY-01
CESC(N=302)	0.2943	4.3618	TCGA-C5-A1M6-01
CESC(N=302)	0.3238	4.6662	TCGA-VS-A9V4-01
CESC(N=302)	0.3397	2.3677	TCGA-VS-A8Q8-01
CESC(N=302)	0.2834	4.4836	TCGA-DS-A0VN-01
CESC(N=302)	0.3113	4.7209	TCGA-MU-A8JM-01
CESC(N=302)	0.3009	2.7073	TCGA-C5-A2LY-01
CESC(N=302)	0.3104	2.3926	TCGA-FU-A23K-01
CESC(N=302)	0.3345	4.225	TCGA-EA-A6QX-01
CESC(N=302)	0.3416	4.2064	TCGA-C5-A7CH-01
CESC(N=302)	0.3084	2.0465	TCGA-EK-A2RN-01
CESC(N=302)	0.3104	4.3435	TCGA-EK-A2RJ-01
CESC(N=302)	0.2903	4.2119	TCGA-C5-A1BM-01
CESC(N=302)	0.3366	5.588	TCGA-Q1-A73R-01
CESC(N=302)	0.3269	5.6378	TCGA-DS-A7WH-01
CESC(N=302)	0.3559	5.1115	TCGA-ZJ-AAX4-01
CESC(N=302)	0.3476	5.235	TCGA-C5-A7CK-01
CESC(N=302)	0.346	4.8881	TCGA-VS-A8EK-01
CESC(N=302)	0.2805	3.6184	TCGA-EA-A1QS-01
CESC(N=302)	0.2922	5.7285	TCGA-FU-A3WB-01
CESC(N=302)	0.2898	5.07	TCGA-FU-A3TQ-01
CESC(N=302)	0.3397	4.3385	TCGA-C5-A8XI-01
CESC(N=302)	0.3042	3.6725	TCGA-C5-A1BN-01
CESC(N=302)	0.293	3.5875	TCGA-IR-A3LA-01
CESC(N=302)	0.3591	4.6029	TCGA-VS-A94X-01
CESC(N=302)	0.4485	3.4843	TCGA-MA-AA42-01
CESC(N=302)	0.3527	4.1458	TCGA-C5-A8YQ-01
CESC(N=302)	0.3294	4.2181	TCGA-ZJ-AB0H-01
CESC(N=302)	0.3404	3.6725	TCGA-C5-A7X5-01
CESC(N=302)	0.3241	4.7302	TCGA-VS-A9U5-01
CESC(N=302)	0.2778	4.2833	TCGA-C5-A1M7-01
CESC(N=302)	0.3611	4.3958	TCGA-C5-A905-01
CESC(N=302)	0.3147	2.876	TCGA-Q1-A5R2-01
CESC(N=302)	0.2902	4.6815	TCGA-EK-A3GJ-01
CESC(N=302)	0.288	4.0471	TCGA-MU-A51Y-01
CESC(N=302)	0.2972	4.3364	TCGA-DG-A2KH-01
CESC(N=302)	0.3434	3.5669	TCGA-VS-A8EB-01
CESC(N=302)	0.2771	5.0453	TCGA-LP-A4AX-01
CESC(N=302)	0.4907	4.892	TCGA-VS-A94Z-01
CESC(N=302)	0.3555	2.7095	TCGA-ZJ-AAXB-01
CESC(N=302)	0.3048	2.1925	TCGA-C5-A1MQ-01
CESC(N=302)	0.2887	3.0393	TCGA-EX-A1H6-01
CESC(N=302)	0.315	4.0497	TCGA-ZJ-AAXF-01
CESC(N=302)	0.3413	5.0648	TCGA-VS-A9UM-01
CESC(N=302)	0.3418	3.309	TCGA-VS-A8EH-01
CESC(N=302)	0.2814	4.66	TCGA-BI-A0VR-01
CESC(N=302)	0.267	5.0462	TCGA-EA-A5FO-01
CESC(N=302)	0.2744	1.7316	TCGA-DR-A0ZM-01
CESC(N=302)	0.3279	3.9337	TCGA-MA-AA43-01
CESC(N=302)	0.3115	4.9819	TCGA-C5-A7UC-01
CESC(N=302)	0.3344	4.4033	TCGA-C5-A7XC-01
CESC(N=302)	0.3403	3.335	TCGA-VS-A8QH-01
CESC(N=302)	0.2845	4.926	TCGA-LP-A5U3-01
CESC(N=302)	0.2917	3.7193	TCGA-EA-A3HT-01
CESC(N=302)	0.2742	5.0926	TCGA-IR-A3LC-01
CESC(N=302)	0.3294	4.9919	TCGA-FU-A770-01
CESC(N=302)	0.3385	4.3299	TCGA-VS-A8EC-01
CESC(N=302)	0.3319	4.6787	TCGA-4J-AA1J-01
CESC(N=302)	0.269	0.8488	TCGA-LP-A4AV-01
CESC(N=302)	0.3072	5.0657	TCGA-EK-A2RL-01
CESC(N=302)	0.2877	4.0636	TCGA-EK-A3GM-01
CESC(N=302)	0.3176	4.3632	TCGA-VS-A9UC-01
CESC(N=302)	0.3019	3.5411	TCGA-FU-A2QG-01
CESC(N=302)	0.3135	5.1359	TCGA-EK-A2PM-01
CESC(N=302)	0.2758	4.3206	TCGA-DS-A0VK-01
CESC(N=302)	0.358	4.4693	TCGA-VS-A94W-01
CESC(N=302)	0.2817	4.5066	TCGA-C5-A1MK-01
CESC(N=302)	0.3019	4.1498	TCGA-C5-A1MH-01
CESC(N=302)	0.3062	2.9186	TCGA-C5-A0TN-01
CESC(N=302)	0.3375	4.2343	TCGA-VS-A9UI-01
CESC(N=302)	0.2909	5.1993	TCGA-FU-A3TX-01
CESC(N=302)	0.3326	5.033	TCGA-Q1-A6DV-01
CESC(N=302)	0.296	4.7819	TCGA-C5-A1ML-01
CESC(N=302)	0.3606	4.048	TCGA-VS-A8QM-01
CESC(N=302)	0.3265	2.5876	TCGA-RA-A741-01
CESC(N=302)	0.3156	4.2669	TCGA-VS-A954-01
CESC(N=302)	0.3309	3.9929	TCGA-XS-A8TJ-01
CESC(N=302)	0.2932	4.0037	TCGA-LP-A4AW-01
CESC(N=302)	0.3161	4.0082	TCGA-JW-A5VK-01
CESC(N=302)	0.2946	3.2018	TCGA-EK-A2H0-01
CESC(N=302)	0.2971	4.5638	TCGA-EX-A449-01
CESC(N=302)	0.3654	4.6077	TCGA-C5-A902-01
CESC(N=302)	0.3388	3.9478	TCGA-MA-AA3X-01
CESC(N=302)	0.3522	4.2951	TCGA-C5-A7CO-01
CESC(N=302)	0.3216	3.421	TCGA-C5-A2LV-01
CESC(N=302)	0.3406	4.0696	TCGA-VS-A9UT-01
CESC(N=302)	0.3246	4.7619	TCGA-ZJ-AAX8-01
CESC(N=302)	0.2788	4.6866	TCGA-C5-A1BJ-01
LUAD(N=511)	0.3067	4.3046	TCGA-44-6778-01
LUAD(N=511)	0.291	3.7656	TCGA-05-4420-01
LUAD(N=511)	0.3127	3.8451	TCGA-64-1679-01
LUAD(N=511)	0.2967	2.1047	TCGA-49-6744-01
LUAD(N=511)	0.2939	2.5828	TCGA-55-6982-01
LUAD(N=511)	0.3335	2.0844	TCGA-NJ-A4YI-01
LUAD(N=511)	0.2944	5.7514	TCGA-73-4666-01
LUAD(N=511)	0.3314	3.0842	TCGA-MN-A4N1-01
LUAD(N=511)	0.3558	3.8964	TCGA-55-7911-01
LUAD(N=511)	0.335	2.2082	TCGA-55-A4DG-01
LUAD(N=511)	0.3419	3.2158	TCGA-L9-A5IP-01
LUAD(N=511)	0.2984	2.7095	TCGA-73-4662-01
LUAD(N=511)	0.3013	3.8064	TCGA-55-6712-01
LUAD(N=511)	0.2731	3.794	TCGA-97-7553-01
LUAD(N=511)	0.3338	3.0199	TCGA-49-AARE-01
LUAD(N=511)	0.3409	1.105	TCGA-50-8460-01
LUAD(N=511)	0.2962	4.0558	TCGA-50-5933-01
LUAD(N=511)	0.2954	3.3003	TCGA-44-6774-01
LUAD(N=511)	0.2934	4.0575	TCGA-73-4670-01
LUAD(N=511)	0.3062	3.4237	TCGA-55-A48Z-01
LUAD(N=511)	0.3033	2.9243	TCGA-75-7031-01
LUAD(N=511)	0.3226	2.5137	TCGA-44-A47A-01
LUAD(N=511)	0.3117	3.9691	TCGA-05-4398-01
LUAD(N=511)	0.2811	0.4967	TCGA-67-3773-01
LUAD(N=511)	0.2985	2.5876	TCGA-64-5781-01
LUAD(N=511)	0.3059	2.2513	TCGA-97-7552-01
LUAD(N=511)	0.3164	2.8799	TCGA-49-AARN-01
LUAD(N=511)	0.2725	3.6417	TCGA-44-3919-01
LUAD(N=511)	0.3283	2.5828	TCGA-99-8032-01
LUAD(N=511)	0.329	3.7815	TCGA-55-8299-01
LUAD(N=511)	0.3009	2.6185	TCGA-55-A491-01
LUAD(N=511)	0.3005	4.2578	TCGA-50-6595-01
LUAD(N=511)	0.3285	1.7009	TCGA-95-A4VP-01
LUAD(N=511)	0.3126	3.8847	TCGA-55-8302-01
LUAD(N=511)	0.2866	2.02772	TCGA-44-4112-01
LUAD(N=511)	0.2825	2.3394	TCGA-05-4430-01
LUAD(N=511)	0.3008	4.1482	TCGA-75-7027-01
LUAD(N=511)	0.2747	2.85022	TCGA-44-2668-01
LUAD(N=511)	0.3629	3.5608	TCGA-55-8507-01
LUAD(N=511)	0.3148	2.3164	TCGA-69-8254-01
LUAD(N=511)	0.323	3.47	TCGA-78-8640-01
LUAD(N=511)	0.351	3.4958	TCGA-69-7979-01
LUAD(N=511)	0.3036	2.2391	TCGA-55-7573-01
LUAD(N=511)	0.2991	1.2085	TCGA-49-4506-01
LUAD(N=511)	0.2803	3.0825	TCGA-05-4402-01
LUAD(N=511)	0.3525	4.001	TCGA-44-8119-01
LUAD(N=511)	0.3507	3.2034	TCGA-55-7724-01
LUAD(N=511)	0.3029	1.9968	TCGA-44-6776-01
LUAD(N=511)	0.3006	2.4597	TCGA-49-4514-01
LUAD(N=511)	0.2819	3.3321	TCGA-05-4396-01
LUAD(N=511)	0.3441	3.2511	TCGA-55-8204-01
LUAD(N=511)	0.3258	1.334	TCGA-L4-A4E6-01
LUAD(N=511)	0.2866	3.7475	TCGA-75-6205-01
LUAD(N=511)	0.3242	4.437	TCGA-62-A46O-01
LUAD(N=511)	0.3151	5.4822	TCGA-78-7155-01
LUAD(N=511)	0.3272	3.741	TCGA-62-A472-01
LUAD(N=511)	0.3064	2.8158	TCGA-NJ-A55R-01
LUAD(N=511)	0.3261	2.7551	TCGA-62-8395-01
LUAD(N=511)	0.4503	2.9948	TCGA-95-7567-01
LUAD(N=511)	0.3028	2.8681	TCGA-50-5051-01
LUAD(N=511)	0.3259	2.8055	TCGA-55-A48Y-01
LUAD(N=511)	0.3277	2.0254	TCGA-86-A456-01
LUAD(N=511)	0.3108	0.9789	TCGA-50-5068-01
LUAD(N=511)	0.3278	2.4386	TCGA-NJ-A55A-01
LUAD(N=511)	0.32	2.8321	TCGA-J2-A4AG-01
LUAD(N=511)	0.3071	2.2237	TCGA-05-4405-01
LUAD(N=511)	0.2843	2.9581	TCGA-50-5944-01
LUAD(N=511)	0.3329	4.3681	TCGA-86-7955-01
LUAD(N=511)	0.2908	2.3677	TCGA-50-6673-01
LUAD(N=511)	0.3554	3.9534	TCGA-55-7727-01
LUAD(N=511)	0.3384	3.2959	TCGA-55-8510-01
LUAD(N=511)	0.3315	3.7237	TCGA-MP-A4T8-01
LUAD(N=511)	0.341	2.2452	TCGA-86-8279-01
LUAD(N=511)	0.3189	3.867	TCGA-55-A494-01
LUAD(N=511)	0.3142	2.90227	TCGA-44-3917-01
LUAD(N=511)	0.3003	4.8924	TCGA-75-5125-01
LUAD(N=511)	0.3269	3.1669	TCGA-55-8615-01
LUAD(N=511)	0.3514	3.7378	TCGA-MP-A4TF-01
LUAD(N=511)	0.2926	3.2944	TCGA-55-6979-01
LUAD(N=511)	0.5047	3.7226	TCGA-86-A4JF-01
LUAD(N=511)	0.3447	3.4583	TCGA-86-7701-01
LUAD(N=511)	0.3196	4.3681	TCGA-62-8398-01
LUAD(N=511)	0.3265	1.7446	TCGA-L9-A443-01
LUAD(N=511)	0.3233	4.2158	TCGA-78-8660-01
LUAD(N=511)	0.3143	3.492	TCGA-78-7148-01
LUAD(N=511)	0.2956	2.6693	TCGA-67-6215-01
LUAD(N=511)	0.3394	2.8877	TCGA-55-A490-01
LUAD(N=511)	0.3588	3.9365	TCGA-69-7974-01
LUAD(N=511)	0.3241	3.0127	TCGA-49-AAR4-01
LUAD(N=511)	0.2744	2.3308	TCGA-05-4418-01
LUAD(N=511)	0.2877	3.3549	TCGA-35-4123-01
LUAD(N=511)	0.2795	3.8289	TCGA-55-6969-01
LUAD(N=511)	0.3523	1.6785	TCGA-91-8497-01
LUAD(N=511)	0.3313	2.578	TCGA-62-A470-01
LUAD(N=511)	0.3105	4.711	TCGA-53-A4EZ-01
LUAD(N=511)	0.3088	2.1378	TCGA-78-7162-01
LUAD(N=511)	0.3295	3.3379	TCGA-62-A46Y-01
LUAD(N=511)	0.3214	3.3421	TCGA-62-A46R-01
LUAD(N=511)	0.2886	3.1844	TCGA-05-4244-01
LUAD(N=511)	0.3245	3.7475	TCGA-L9-A8F4-01
LUAD(N=511)	0.3484	3.8279	TCGA-55-7726-01
LUAD(N=511)	0.307	1.7912	TCGA-49-4512-01
LUAD(N=511)	0.35	4.1061	TCGA-73-A9RS-01
LUAD(N=511)	0.3054	2.3536	TCGA-MP-A4TD-01
LUAD(N=511)	0.2962	3.3535	TCGA-75-5147-01
LUAD(N=511)	0.3047	2.4857	TCGA-44-7671-01
LUAD(N=511)	0.3091	3.4344	TCGA-38-4631-01
LUAD(N=511)	0.321	2.5852	TCGA-NJ-A55O-01
LUAD(N=511)	0.2992	4.5559	TCGA-75-6211-01
LUAD(N=511)	0.3106	1.2815	TCGA-05-5420-01
LUAD(N=511)	0.2912	3.6125	TCGA-55-1594-01
LUAD(N=511)	0.3093	4.6253	TCGA-64-5774-01
LUAD(N=511)	0.292	3.1278	TCGA-50-5941-01
LUAD(N=511)	0.2713	4.26459	TCGA-44-2662-01
LUAD(N=511)	0.2987	1.0151	TCGA-97-A4M2-01
LUAD(N=511)	0.3538	5.1966	TCGA-55-7995-01
LUAD(N=511)	0.3486	3.3938	TCGA-95-7043-01
LUAD(N=511)	0.3221	2.59	TCGA-NJ-A4YP-01
LUAD(N=511)	0.3065	0.7493	TCGA-97-A4M1-01
LUAD(N=511)	0.3146	1.0363	TCGA-78-7149-01
LUAD(N=511)	0.3095	3.9147	TCGA-MP-A4TC-01
LUAD(N=511)	0.2956	1.8996	TCGA-97-A4M5-01
LUAD(N=511)	0.3429	1.7744	TCGA-99-8028-01
LUAD(N=511)	0.2965	1.8801	TCGA-67-6217-01
LUAD(N=511)	0.3287	2.4492	TCGA-44-A47B-01
LUAD(N=511)	0.3118	2.8117	TCGA-38-4628-01
LUAD(N=511)	0.3059	4.3198	TCGA-05-4250-01
LUAD(N=511)	0.2771	1.6187	TCGA-67-3774-01
LUAD(N=511)	0.2893	3.0393	TCGA-80-5608-01
LUAD(N=511)	0.2907	2.6348	TCGA-05-4389-01
LUAD(N=511)	0.2893	1.8524	TCGA-75-6203-01
LUAD(N=511)	0.275	4.5934	TCGA-55-6981-01
LUAD(N=511)	0.3455	2.7051	TCGA-55-7903-01
LUAD(N=511)	0.3238	4.3456	TCGA-62-8394-01
LUAD(N=511)	0.2967	1.595	TCGA-49-4488-01
LUAD(N=511)	0.2959	1.2516	TCGA-78-7537-01
LUAD(N=511)	0.2913	4.3751	TCGA-80-5611-01
LUAD(N=511)	0.2864	2.7636	TCGA-55-6972-01
LUAD(N=511)	0.3385	3.695	TCGA-86-A4D0-01
LUAD(N=511)	0.3364	1.6466	TCGA-97-7941-01
LUAD(N=511)	0.2902	3.1278	TCGA-91-6840-01
LUAD(N=511)	0.3431	4.4443	TCGA-69-7978-01
LUAD(N=511)	0.2831	3.7039	TCGA-50-5930-01
LUAD(N=511)	0.3262	3.1327	TCGA-93-8067-01
LUAD(N=511)	0.3191	2.3366	TCGA-44-A479-01
LUAD(N=511)	0.3177	2.3193	TCGA-55-8087-01
LUAD(N=511)	0.2982	4.0357	TCGA-86-6562-01
LUAD(N=511)	0.3179	3.0723	TCGA-05-4425-01
LUAD(N=511)	0.3122	2.8117	TCGA-MP-A4SW-01
LUAD(N=511)	0.318	1.8078	TCGA-55-8512-01
LUAD(N=511)	0.2832	0.8568	TCGA-67-3770-01
LUAD(N=511)	0.2877	4.4476	TCGA-50-6592-01
LUAD(N=511)	0.2973	3.9051	TCGA-55-6975-01
LUAD(N=511)	0.3278	2.183	TCGA-S2-AA1A-01
LUAD(N=511)	0.3413	3.1294	TCGA-55-8511-01
LUAD(N=511)	0.2715	3.0944	TCGA-05-4434-01
LUAD(N=511)	0.319	2.8321	TCGA-55-8092-01
LUAD(N=511)	0.3098	2.362	TCGA-L9-A50W-01
LUAD(N=511)	0.3087	4.7804	TCGA-44-7661-01
LUAD(N=511)	0.2836	2.909	TCGA-05-4426-01
LUAD(N=511)	0.2876	4.0427	TCGA-05-4390-01
LUAD(N=511)	0.2793	2.8055	TCGA-64-5815-01
LUAD(N=511)	0.3157	3.6382	TCGA-69-7761-01
LUAD(N=511)	0.3329	3.0568	TCGA-55-8301-01
LUAD(N=511)	0.3233	2.296	TCGA-44-A4SU-01
LUAD(N=511)	0.3239	3.242	TCGA-69-7765-01
LUAD(N=511)	0.3053	3.4958	TCGA-05-4433-01
LUAD(N=511)	0.3292	2.4008	TCGA-55-8508-01
LUAD(N=511)	0.313	2.4492	TCGA-50-5044-01
LUAD(N=511)	0.285	3.5657	TCGA-05-4384-01
LUAD(N=511)	0.322	2.4649	TCGA-O1-A52J-01
LUAD(N=511)	0.317	5.0781	TCGA-78-7220-01
LUAD(N=511)	0.2843	2.3135	TCGA-05-4422-01
LUAD(N=511)	0.2979	3.836	TCGA-44-6779-01
LUAD(N=511)	0.3472	3.7625	TCGA-86-8672-01
LUAD(N=511)	0.3045	2.236	TCGA-55-6983-01
LUAD(N=511)	0.3308	4.3039	TCGA-91-8499-01
LUAD(N=511)	0.3153	5.7088	TCGA-91-6836-01
LUAD(N=511)	0.3598	2.1247	TCGA-38-7271-01
LUAD(N=511)	0.3188	1.3109	TCGA-NJ-A4YG-01
LUAD(N=511)	0.3074	2.5511	TCGA-73-4658-01
LUAD(N=511)	0.3188	1.9452	TCGA-86-8076-01
LUAD(N=511)	0.3051	3.3661	TCGA-55-6987-01
LUAD(N=511)	0.3139	2.5188	TCGA-78-7152-01
LUAD(N=511)	0.3506	2.1862	TCGA-55-8096-01
LUAD(N=511)	0.2898	3.4765	TCGA-75-5122-01
LUAD(N=511)	0.3013	4.1186	TCGA-50-5931-01
LUAD(N=511)	0.3115	2.7422	TCGA-49-AARO-01
LUAD(N=511)	0.2747	1.6327	TCGA-44-2655-01
LUAD(N=511)	0.2789	2.6348	TCGA-73-4668-01
LUAD(N=511)	0.3197	4.1169	TCGA-91-6831-01
LUAD(N=511)	0.3278	2.0111	TCGA-L9-A444-01
LUAD(N=511)	0.3001	2.7742	TCGA-05-5425-01
LUAD(N=511)	0.3101	3.36375	TCGA-44-6775-01
LUAD(N=511)	0.296	1.5563	TCGA-75-7025-01
LUAD(N=511)	0.3031	2.2931	TCGA-05-5429-01
LUAD(N=511)	0.2904	2.3788	TCGA-99-7458-01
LUAD(N=511)	0.3147	2.9784	TCGA-97-7546-01
LUAD(N=511)	0.2699	1.3679	TCGA-67-3772-01
LUAD(N=511)	0.2956	2.7292	TCGA-05-4395-01
LUAD(N=511)	0.3602	2.128	TCGA-91-7771-01
LUAD(N=511)	0.3082	2.3953	TCGA-55-6984-01
LUAD(N=511)	0.3106	2.38339	TCGA-44-3918-01
LUAD(N=511)	0.3327	2.1213	TCGA-50-8459-01
LUAD(N=511)	0.3681	3.1261	TCGA-69-7980-01
LUAD(N=511)	0.3341	3.5982	TCGA-50-5939-01
LUAD(N=511)	0.2958	4.0636	TCGA-75-5126-01
LUAD(N=511)	0.3083	4.0696	TCGA-50-6594-01
LUAD(N=511)	0.3234	2.7183	TCGA-MP-A5C7-01
LUAD(N=511)	0.3481	2.17982	TCGA-44-5645-01
LUAD(N=511)	0.3089	2.4857	TCGA-50-5935-01
LUAD(N=511)	0.3043	2.7805	TCGA-55-7914-01
LUAD(N=511)	0.3078	3.6578	TCGA-55-7576-01
LUAD(N=511)	0.3003	1.9871	TCGA-44-2666-01
LUAD(N=511)	0.3198	2.5511	TCGA-55-7284-01
LUAD(N=511)	0.3162	4.1764	TCGA-73-4676-01
LUAD(N=511)	0.3093	2.0912	TCGA-78-7166-01
LUAD(N=511)	0.3239	5.3349	TCGA-83-5908-01
LUAD(N=511)	0.3052	2.7594	TCGA-50-5049-01
LUAD(N=511)	0.3466	3.9645	TCGA-44-3396-01
LUAD(N=511)	0.3222	1.9675	TCGA-97-8172-01
LUAD(N=511)	0.3029	-0.013	TCGA-50-6597-01
LUAD(N=511)	0.3363	3.728	TCGA-69-8255-01
LUAD(N=511)	0.3108	4.4476	TCGA-62-A46U-01
LUAD(N=511)	0.3459	4.1285	TCGA-97-8176-01
LUAD(N=511)	0.3391	6.4981	TCGA-86-8358-01
LUAD(N=511)	0.3033	4.8167	TCGA-05-4415-01
LUAD(N=511)	0.2873	2.1114	TCGA-55-7281-01
LUAD(N=511)	0.2989	1.8801	TCGA-78-7161-01
LUAD(N=511)	0.2769	2.0183	TCGA-49-4507-01
LUAD(N=511)	0.3078	2.4386	TCGA-55-8621-01
LUAD(N=511)	0.3069	3.3731	TCGA-55-6970-01
LUAD(N=511)	0.2953	4.0046	TCGA-75-6207-01
LUAD(N=511)	0.3331	5.9122	TCGA-55-8205-01
LUAD(N=511)	0.3202	2.1047	TCGA-69-7763-01
LUAD(N=511)	0.3381	4.1335	TCGA-55-7913-01
LUAD(N=511)	0.3149	0.8327	TCGA-62-8397-01
LUAD(N=511)	0.2919	4.0366	TCGA-73-4659-01
LUAD(N=511)	0.3357	3.1491	TCGA-91-A4BC-01
LUAD(N=511)	0.3431	2.8117	TCGA-97-8547-01
LUAD(N=511)	0.3039	3.8147	TCGA-97-8175-01
LUAD(N=511)	0.2979	4.3986	TCGA-86-8075-01
LUAD(N=511)	0.3005	3.5694	TCGA-55-6985-01
LUAD(N=511)	0.3152	3.3492	TCGA-55-A48X-01
LUAD(N=511)	0.2817	2.2175	TCGA-44-2657-01
LUAD(N=511)	0.3409	4.9117	TCGA-95-7562-01
LUAD(N=511)	0.3117	1.9034	TCGA-55-7725-01
LUAD(N=511)	0.3272	4.8284	TCGA-69-A59K-01
LUAD(N=511)	0.3207	3.1062	TCGA-05-5715-01
LUAD(N=511)	0.3293	2.362	TCGA-55-A492-01
LUAD(N=511)	0.296	3.453	TCGA-78-7145-01
LUAD(N=511)	0.3248	2.3164	TCGA-86-8278-01
LUAD(N=511)	0.3204	3.2251	TCGA-MN-A4N5-01
LUAD(N=511)	0.3135	2.6325	TCGA-64-5778-01
LUAD(N=511)	0.313	2.036	TCGA-J2-8194-01
LUAD(N=511)	0.3221	3.5224	TCGA-55-A57B-01
LUAD(N=511)	0.2806	2.3222	TCGA-38-4627-01
LUAD(N=511)	0.3021	3.831	TCGA-86-7711-01
LUAD(N=511)	0.3204	1.642	TCGA-05-5423-01
LUAD(N=511)	0.3433	0.8408	TCGA-91-8496-01
LUAD(N=511)	0.3218	3.4804	TCGA-86-8280-01
LUAD(N=511)	0.3286	1.99916	TCGA-44-6146-01
LUAD(N=511)	0.2965	5.1027	TCGA-78-7146-01
LUAD(N=511)	0.2776	2.5462	TCGA-35-4122-01
LUAD(N=511)	0.3313	2.6464	TCGA-78-8648-01
LUAD(N=511)	0.3435	4.6894	TCGA-86-7953-01
LUAD(N=511)	0.321	3.5199	TCGA-44-5643-01
LUAD(N=511)	0.3439	2.3926	TCGA-73-7498-01
LUAD(N=511)	0.2991	3.4687	TCGA-75-6214-01
LUAD(N=511)	0.3085	2.3366	TCGA-93-7348-01
LUAD(N=511)	0.3258	2.0878	TCGA-97-8174-01
LUAD(N=511)	0.3391	4.3999	TCGA-55-8620-01
LUAD(N=511)	0.3201	3.8511	TCGA-62-8399-01
LUAD(N=511)	0.3103	3.1813	TCGA-80-5607-01
LUAD(N=511)	0.3355	2.2842	TCGA-49-AAR2-01
LUAD(N=511)	0.3	2.8602	TCGA-55-6543-01
LUAD(N=511)	0.2866	1.614	TCGA-49-4501-01
LUAD(N=511)	0.2956	2.1766	TCGA-78-7156-01
LUAD(N=511)	0.3163	1.9111	TCGA-62-A46S-01
LUAD(N=511)	0.3256	3.1393	TCGA-49-AARQ-01
LUAD(N=511)	0.3078	4.3133	TCGA-93-A4JN-01
LUAD(N=511)	0.3373	4.8827	TCGA-91-6847-01
LUAD(N=511)	0.3046	2.9507	TCGA-55-6642-01
LUAD(N=511)	0.3099	3.3293	TCGA-55-8203-01
LUAD(N=511)	0.3216	3.6018	TCGA-44-7670-01
LUAD(N=511)	0.3186	2.8076	TCGA-MP-A4TJ-01
LUAD(N=511)	0.2925	3.4868	TCGA-38-6178-01
LUAD(N=511)	0.3273	4.0144	TCGA-86-8074-01
LUAD(N=511)	0.3503	2.4035	TCGA-55-8616-01
LUAD(N=511)	0.33	2.3704	TCGA-97-A4M0-01
LUAD(N=511)	0.3133	4.8905	TCGA-49-6767-01
LUAD(N=511)	0.2662	2.8096	TCGA-55-1595-01
LUAD(N=511)	0.3245	1.5758	TCGA-49-AARR-01
LUAD(N=511)	0.307	3.8611	TCGA-MP-A4T9-01
LUAD(N=511)	0.3404	1.8064	TCGA-44-6147-01
LUAD(N=511)	0.3277	4.8131	TCGA-86-8073-01
LUAD(N=511)	0.3073	4.0816	TCGA-MN-A4N4-01
LUAD(N=511)	0.306	1.8683	TCGA-97-A4M3-01
LUAD(N=511)	0.3042	2.5413	TCGA-86-7714-01
LUAD(N=511)	0.295	3.0428	TCGA-49-4487-01
LUAD(N=511)	0.324	4.5355	TCGA-78-7542-01
LUAD(N=511)	0.3282	4.0207	TCGA-95-A4VK-01
LUAD(N=511)	0.3527	5.0317	TCGA-55-7994-01
LUAD(N=511)	0.3036	3.1491	TCGA-49-6742-01
LUAD(N=511)	0.3441	2.6738	TCGA-MP-A4T6-01
LUAD(N=511)	0.5316	3.0619	TCGA-55-8506-01
LUAD(N=511)	0.3176	4.1612	TCGA-MP-A4TA-01
LUAD(N=511)	0.3272	2.3337	TCGA-55-8091-01
LUAD(N=511)	0.299	3.2267	TCGA-91-6828-01
LUAD(N=511)	0.3281	2.8582	TCGA-35-5375-01
LUAD(N=511)	0.313	2.6114	TCGA-97-A4M7-01
LUAD(N=511)	0.3056	1.9895	TCGA-78-7539-01
LUAD(N=511)	0.3327	3.0092	TCGA-J2-8192-01
LUAD(N=511)	0.3155	4.4169	TCGA-86-7713-01
LUAD(N=511)	0.2921	2.7401	TCGA-67-6216-01
LUAD(N=511)	0.3181	3.1162	TCGA-44-A47G-01
LUAD(N=511)	0.2941	2.3048	TCGA-55-7816-01
LUAD(N=511)	0.3081	3.866	TCGA-78-7147-01
LUAD(N=511)	0.281	1.2576	TCGA-44-3398-01
LUAD(N=511)	0.3017	2.7073	TCGA-78-7633-01
LUAD(N=511)	0.3062	2.0604	TCGA-86-A4P8-01
LUAD(N=511)	0.3105	2.1013	TCGA-78-7535-01
LUAD(N=511)	0.3378	2.3592	TCGA-86-8671-01
LUAD(N=511)	0.2993	4.5862	TCGA-91-6835-01
LUAD(N=511)	0.2804	1.2875	TCGA-35-3615-01
LUAD(N=511)	0.2955	2.036	TCGA-55-6980-01
LUAD(N=511)	0.3083	3.3828	TCGA-50-5936-01
LUAD(N=511)	0.2958	2.7205	TCGA-73-4675-01
LUAD(N=511)	0.3033	2.2144	TCGA-50-5932-01
LUAD(N=511)	0.3048	3.011	TCGA-93-A4JO-01
LUAD(N=511)	0.3164	3.2662	TCGA-49-AAR3-01
LUAD(N=511)	0.3163	4.0233	TCGA-78-7154-01
LUAD(N=511)	0.3415	4.0278	TCGA-55-7910-01
LUAD(N=511)	0.3475	2.7401	TCGA-4B-A93V-01
LUAD(N=511)	0.3012	1.7617	TCGA-91-6849-01
LUAD(N=511)	0.3095	3.4504	TCGA-MP-A4SY-01
LUAD(N=511)	0.3118	3.5559	TCGA-MP-A4SV-01
LUAD(N=511)	0.3194	1.6512	TCGA-55-8513-01
LUAD(N=511)	0.3216	4.1449	TCGA-MP-A4T4-01
LUAD(N=511)	0.311	4.3399	TCGA-71-8520-01
LUAD(N=511)	0.3068	2.296	TCGA-44-7672-01
LUAD(N=511)	0.2839	3.5803	TCGA-50-6593-01
LUAD(N=511)	0.3631	4.2009	TCGA-69-7973-01
LUAD(N=511)	0.3208	3.7752	TCGA-67-3771-01
LUAD(N=511)	0.3357	3.5657	TCGA-99-8033-01
LUAD(N=511)	0.2978	4.222	TCGA-91-6848-01
LUAD(N=511)	0.2995	3.5349	TCGA-93-A4JP-01
LUAD(N=511)	0.3275	1.412	TCGA-38-A44F-01
LUAD(N=511)	0.3098	3.9938	TCGA-44-7660-01
LUAD(N=511)	0.3473	3.2251	TCGA-69-7760-01
LUAD(N=511)	0.3472	3.1797	TCGA-69-7764-01
LUAD(N=511)	0.3006	1.49961	TCGA-44-2665-01
LUAD(N=511)	0.3302	3.9728	TCGA-55-8505-01
LUAD(N=511)	0.3321	2.694	TCGA-95-7944-01
LUAD(N=511)	0.3574	3.6497	TCGA-L9-A7SV-01
LUAD(N=511)	0.3445	3.5596	TCGA-55-8089-01
LUAD(N=511)	0.3037	2.3394	TCGA-55-7283-01
LUAD(N=511)	0.3512	3.4765	TCGA-44-8117-01
LUAD(N=511)	0.3176	2.96	TCGA-53-7626-01
LUAD(N=511)	0.3382	3.794	TCGA-86-8673-01
LUAD(N=511)	0.3051	5.2277	TCGA-95-8494-01
LUAD(N=511)	0.3261	3.154	TCGA-97-8171-01
LUAD(N=511)	0.3035	3.5237	TCGA-50-7109-01
LUAD(N=511)	0.3023	4.404	TCGA-44-6145-01
LUAD(N=511)	0.3109	3.3464	TCGA-55-8085-01
LUAD(N=511)	0.3395	2.4934	TCGA-NJ-A4YF-01
LUAD(N=511)	0.3235	2.0076	TCGA-NJ-A7XG-01
LUAD(N=511)	0.2921	1.2209	TCGA-05-4403-01
LUAD(N=511)	0.3278	2.081	TCGA-55-8097-01
LUAD(N=511)	0.32	3.1813	TCGA-NJ-A4YQ-01
LUAD(N=511)	0.3077	2.118	TCGA-97-7547-01
LUAD(N=511)	0.3053	4.7394	TCGA-55-5899-01
LUAD(N=511)	0.2886	4.8314	TCGA-05-4397-01
LUAD(N=511)	0.3033	3.0287	TCGA-44-6777-01
LUAD(N=511)	0.337	3.3061	TCGA-55-7815-01
LUAD(N=511)	0.3068	3.1079	TCGA-91-6830-01
LUAD(N=511)	0.3039	3.4907	TCGA-44-A4SS-01
LUAD(N=511)	0.3019	1.8524	TCGA-44-7659-01
LUAD(N=511)	0.3387	2.4831	TCGA-53-7813-01
LUAD(N=511)	0.3193	2.2872	TCGA-05-4382-01
LUAD(N=511)	0.3075	3.1892	TCGA-93-A4JQ-01
LUAD(N=511)	0.298	3.0568	TCGA-05-5428-01
LUAD(N=511)	0.2868	2.2144	TCGA-55-6986-01
[truncated: 9,191 more rows]

## Sheet: TMB
	TMB	Expression	SampleName
GBM(N=149)	10.74	5.0972	TCGA-19-1787-01
GBM(N=149)	0.96	3.0145	TCGA-06-5412-01
GBM(N=149)	0.58	3.6219	TCGA-12-5299-01
GBM(N=149)	0.94	3.8611	TCGA-06-2565-01
GBM(N=149)	0.6	3.2127	TCGA-06-2561-01
GBM(N=149)	0.32	1.614	TCGA-06-0132-01
GBM(N=149)	1.44	3.3293	TCGA-19-2629-01
GBM(N=149)	0.72	2.7951	TCGA-06-0238-01
GBM(N=149)	0.8	2.081	TCGA-06-0749-01
GBM(N=149)	1.18	4.7809	TCGA-06-0174-01
GBM(N=149)	0.38	2.3222	TCGA-06-5410-01
GBM(N=149)	1.5	2.824	TCGA-28-2513-01
GBM(N=149)	0.98	3.5362	TCGA-76-4929-01
GBM(N=149)	0.86	2.9109	TCGA-06-0645-01
GBM(N=149)	0.78	4.4257	TCGA-32-2634-01
GBM(N=149)	0.26	2.2268	TCGA-06-0141-01
GBM(N=149)	1.1	4.2706	TCGA-06-0125-01
GBM(N=149)	0.56	2.4753	TCGA-26-1442-01
GBM(N=149)	0.76	4.1547	TCGA-26-5136-01
GBM(N=149)	1.38	4.7919	TCGA-14-1034-01
GBM(N=149)	0.96	3.3221	TCGA-06-0184-01
GBM(N=149)	1	2.5011	TCGA-12-3652-01
GBM(N=149)	0.84	4.2654	TCGA-76-4927-01
GBM(N=149)	1.04	3.5754	TCGA-14-0790-01
GBM(N=149)	0.78	4.936	TCGA-26-5132-01
GBM(N=149)	0.94	3.9496	TCGA-76-4932-01
GBM(N=149)	1.2	4.7997	TCGA-32-1970-01
GBM(N=149)	0.72	1.5266	TCGA-06-0219-01
GBM(N=149)	0.62	4.0313	TCGA-14-0787-01
GBM(N=149)	0.76	4.6323	TCGA-12-0618-01
GBM(N=149)	0.64	2.6805	TCGA-27-2524-01
GBM(N=149)	0.22	5.0545	TCGA-08-0386-01
GBM(N=149)	1	3.7794	TCGA-06-0190-01
GBM(N=149)	0.88	3.6474	TCGA-06-0745-01
GBM(N=149)	0.92	3.6771	TCGA-26-5135-01
GBM(N=149)	0.54	3.034	TCGA-41-3915-01
GBM(N=149)	0.94	1.2516	TCGA-27-1831-01
GBM(N=149)	0.78	4.4628	TCGA-28-1753-01
GBM(N=149)	1.24	3.3577	TCGA-12-5295-01
GBM(N=149)	0.7	4.9714	TCGA-28-5204-01
GBM(N=149)	0.58	3.4713	TCGA-06-2569-01
GBM(N=149)	0.74	3.8915	TCGA-27-1830-01
GBM(N=149)	0.92	5.0036	TCGA-06-2559-01
GBM(N=149)	0.1	1.0293	TCGA-06-0139-01
GBM(N=149)	0.86	2.4008	TCGA-27-2526-01
GBM(N=149)	0.96	4.2973	TCGA-06-5856-01
GBM(N=149)	0.68	3.9431	TCGA-06-5418-01
GBM(N=149)	0.54	3.6509	TCGA-06-5414-01
GBM(N=149)	0.94	3.5047	TCGA-06-5417-01
GBM(N=149)	0.88	1.2992	TCGA-26-5134-01
GBM(N=149)	1.1	4.9463	TCGA-76-4925-01
GBM(N=149)	0.48	3.6042	TCGA-28-2510-01
GBM(N=149)	0.8	4.4169	TCGA-06-5413-01
GBM(N=149)	0.58	4.4257	TCGA-06-0646-01
GBM(N=149)	0.84	4.2048	TCGA-12-3650-01
GBM(N=149)	0.64	3.2251	TCGA-12-0616-01
GBM(N=149)	0.46	4.3002	TCGA-28-5215-01
GBM(N=149)	1.14	2.5828	TCGA-19-2620-01
GBM(N=149)	1.14	3.0127	TCGA-16-0846-01
GBM(N=149)	1.16	3.8218	TCGA-02-0047-01
GBM(N=149)	0.7	4.8167	TCGA-19-2624-01
GBM(N=149)	1.16	2.4412	TCGA-32-1982-01
GBM(N=149)	1.16	3.4881	TCGA-27-1835-01
GBM(N=149)	1.26	3.5899	TCGA-06-0747-01
GBM(N=149)	0.58	3.4318	TCGA-28-5220-01
GBM(N=149)	1.2	2.7029	TCGA-14-0817-01
GBM(N=149)	0.56	3.2826	TCGA-06-2570-01
GBM(N=149)	0.52	2.5213	TCGA-41-4097-01
GBM(N=149)	0.94	4.28175	TCGA-06-0211-01
GBM(N=149)	0.76	3.7678	TCGA-02-2483-01
GBM(N=149)	0.72	4.6882	TCGA-76-4931-01
GBM(N=149)	0.78	4.6583	TCGA-27-2523-01
GBM(N=149)	0.68	4.17	TCGA-27-1837-01
GBM(N=149)	1.18	2.753	TCGA-06-0744-01
GBM(N=149)	0.68	2.2663	TCGA-06-0750-01
GBM(N=149)	1.04	3.3321	TCGA-32-5222-01
GBM(N=149)	0.74	3.4843	TCGA-27-2519-01
GBM(N=149)	1.18	4.2488	TCGA-12-0821-01
GBM(N=149)	0.84	4.2751	TCGA-19-2619-01
GBM(N=149)	0.94	4.7945	TCGA-12-0619-01
GBM(N=149)	0.84	2.108	TCGA-28-5213-01
GBM(N=149)	1.08	2.6738	TCGA-14-0789-01
GBM(N=149)	1.5	4.8053	TCGA-28-5209-01
GBM(N=149)	0.32	3.9965	TCGA-28-5218-01
GBM(N=149)	0.88	4.034	TCGA-28-2514-01
GBM(N=149)	0.78	4.5104	TCGA-06-5859-01
GBM(N=149)	0.88	4.4595	TCGA-28-2509-01
GBM(N=149)	0.92	3.9204	TCGA-14-1825-01
GBM(N=149)	0.82	3.3464	TCGA-19-4065-01
GBM(N=149)	1	4.0765	TCGA-02-2485-01
GBM(N=149)	1.04	2.9692	TCGA-12-1597-01
GBM(N=149)	0.84	3.7248	TCGA-28-1747-01
GBM(N=149)	0.52	2.5634	TCGA-28-2499-01
GBM(N=149)	1.48	3.2174	TCGA-06-0649-01
GBM(N=149)	1	4.309	TCGA-06-2564-01
GBM(N=149)	0.72	4.4304	TCGA-06-5408-01
GBM(N=149)	0.6	3.6474	TCGA-27-1832-01
GBM(N=149)	0.72	1.4494	TCGA-14-1829-01
GBM(N=149)	0.54	2.8661	TCGA-32-2615-01
GBM(N=149)	0.84	3.47	TCGA-06-0158-01
GBM(N=149)	1.28	4.067	TCGA-06-2558-01
GBM(N=149)	0.72	3.1717	TCGA-28-5216-01
GBM(N=149)	0.78	3.9147	TCGA-28-5207-01
GBM(N=149)	0.8	2.9929	TCGA-41-2572-01
GBM(N=149)	0.54	3.8857	TCGA-06-0130-01
GBM(N=149)	204.9	3.9874	TCGA-06-5416-01
GBM(N=149)	0.66	3.7635	TCGA-06-0168-01
GBM(N=149)	0.92	2.945	TCGA-02-0055-01
GBM(N=149)	0.86	3.6961	TCGA-06-5415-01
GBM(N=149)	0.48	3.242	TCGA-06-5411-01
GBM(N=149)	0.74	3.4713	TCGA-26-5139-01
GBM(N=149)	1.32	3.4318	TCGA-76-4928-01
GBM(N=149)	0.9	4.5211	TCGA-06-0644-01
GBM(N=149)	0.94	4.6871	TCGA-14-0871-01
GBM(N=149)	1.54	4.5217	TCGA-32-2632-01
GBM(N=149)	0.58	2.4465	TCGA-06-0882-01
GBM(N=149)	0.98	3.2766	TCGA-19-2625-01
GBM(N=149)	0.24	2.2543	TCGA-32-1980-01
GBM(N=149)	0.8	3.6054	TCGA-27-1834-01
GBM(N=149)	0.76	3.4197	TCGA-41-2571-01
GBM(N=149)	0.52	2.3019	TCGA-14-0781-01
GBM(N=149)	0.86	4.2235	TCGA-06-0157-01
GBM(N=149)	0.52	4.7571	TCGA-12-3653-01
GBM(N=149)	1.02	3.6905	TCGA-76-4926-01
GBM(N=149)	0.58	3.7486	TCGA-26-5133-01
GBM(N=149)	1.08	3.1876	TCGA-06-2562-01
GBM(N=149)	0.98	2.9281	TCGA-27-2521-01
GBM(N=149)	1.38	5.0104	TCGA-41-5651-01
GBM(N=149)	1.02	3.2885	TCGA-06-0210-01
GBM(N=149)	0.74	4.9905	TCGA-19-5960-01
GBM(N=149)	1.02	4.322	TCGA-06-0686-01
GBM(N=149)	1.18	3.7204	TCGA-06-2563-01
GBM(N=149)	0.76	1.3397	TCGA-32-4213-01
GBM(N=149)	1.2	4.1145	TCGA-15-0742-01
GBM(N=149)	0.8	3.8896	TCGA-06-0187-01
GBM(N=149)	1.7	5.6121	TCGA-19-1390-01
GBM(N=149)	0.68	3.9737	TCGA-06-2557-01
GBM(N=149)	0.64	4.2289	TCGA-06-0878-01
GBM(N=149)	0.66	4.9041	TCGA-06-0129-01
GBM(N=149)	1.2	2.9205	TCGA-16-1045-01
GBM(N=149)	0.86	4.9486	TCGA-06-2567-01
GBM(N=149)	18.58	4.8048	TCGA-32-2616-01
GBM(N=149)	1.02	3.7259	TCGA-28-5208-01
GBM(N=149)	1.2	4.8243	TCGA-06-1804-01
GBM(N=149)	1.18	2.4779	TCGA-14-2554-01
GBM(N=149)	1	3.616	TCGA-27-2528-01
GBM(N=149)	3.04	5.1081	TCGA-06-5858-01
GBM(N=149)	1.08	1.5465	TCGA-14-1823-01
GBM(N=149)	1.54	3.1095	TCGA-06-0743-01
GBMLGG(N=650)	10.74	5.0972	TCGA-19-1787-01
GBMLGG(N=650)	0.18	2.8422	TCGA-S9-A7J2-01
GBMLGG(N=650)	0.8	4.497	TCGA-E1-A7YI-01
GBMLGG(N=650)	0.96	3.0145	TCGA-06-5412-01
GBMLGG(N=650)	0.7	2.9205	TCGA-DU-7302-01
GBMLGG(N=650)	0.58	3.6219	TCGA-12-5299-01
GBMLGG(N=650)	0.4	2.128	TCGA-P5-A5EX-01
GBMLGG(N=650)	0.42	3.011	TCGA-HT-8563-01
GBMLGG(N=650)	0.4	2.3451	TCGA-FG-A60K-01
GBMLGG(N=650)	0.94	3.8611	TCGA-06-2565-01
GBMLGG(N=650)	0.6	3.2127	TCGA-06-2561-01
GBMLGG(N=650)	0.6	4.0028	TCGA-CS-5397-01
GBMLGG(N=650)	0.4	2.872	TCGA-E1-5322-01
GBMLGG(N=650)	0.08	2.0395	TCGA-HT-8558-01
GBMLGG(N=650)	0.44	2.6693	TCGA-S9-A6U8-01
GBMLGG(N=650)	0.38	2.826	TCGA-HT-7854-01
GBMLGG(N=650)	0.52	2.6348	TCGA-HT-7467-01
GBMLGG(N=650)	0.48	2.3337	TCGA-HT-7874-01
GBMLGG(N=650)	0.66	2.7292	TCGA-S9-A6TV-01
GBMLGG(N=650)	0.36	2.5996	TCGA-VM-A8CD-01
GBMLGG(N=650)	0.32	1.614	TCGA-06-0132-01
GBMLGG(N=650)	0.74	2.299	TCGA-HT-7616-01
GBMLGG(N=650)	0.7	5.2668	TCGA-KT-A7W1-01
GBMLGG(N=650)	0.54	2.0638	TCGA-P5-A5F2-01
GBMLGG(N=650)	1.44	3.3293	TCGA-19-2629-01
GBMLGG(N=650)	0.48	2.3164	TCGA-HT-7607-01
GBMLGG(N=650)	0.72	2.7951	TCGA-06-0238-01
GBMLGG(N=650)	0.46	1.9264	TCGA-HT-7873-01
GBMLGG(N=650)	0.8	2.081	TCGA-06-0749-01
GBMLGG(N=650)	0.42	1.9675	TCGA-HT-7603-01
GBMLGG(N=650)	0.5	2.9911	TCGA-DB-A64P-01
GBMLGG(N=650)	1.18	4.7809	TCGA-06-0174-01
GBMLGG(N=650)	0.16	2.7249	TCGA-HW-7486-01
GBMLGG(N=650)	0.32	2.609	TCGA-P5-A5F1-01
GBMLGG(N=650)	0.34	2.3135	TCGA-DU-7011-01
GBMLGG(N=650)	0.54	2.128	TCGA-P5-A77X-01
GBMLGG(N=650)	0.46	1.0222	TCGA-VM-A8CA-01
GBMLGG(N=650)	0.64	3.6928	TCGA-DU-7015-01
GBMLGG(N=650)	0.5	2.727	TCGA-TM-A7C5-01
GBMLGG(N=650)	0.4	3.0323	TCGA-DU-8162-01
GBMLGG(N=650)	0.5	2.2421	TCGA-TM-A84O-01
GBMLGG(N=650)	0.38	2.3222	TCGA-06-5410-01
GBMLGG(N=650)	0.54	2.6348	TCGA-S9-A7R3-01
GBMLGG(N=650)	0.44	3.0252	TCGA-TQ-A7RN-01
GBMLGG(N=650)	1.5	2.824	TCGA-28-2513-01
GBMLGG(N=650)	0.22	2.9071	TCGA-DU-A6S6-01
GBMLGG(N=650)	0.48	2.3871	TCGA-P5-A735-01
GBMLGG(N=650)	0.08	1.9822	TCGA-HT-7691-01
GBMLGG(N=650)	0.32	0.9419	TCGA-FG-A6J1-01
GBMLGG(N=650)	0.42	2.6325	TCGA-S9-A7R7-01
GBMLGG(N=650)	0.98	3.5362	TCGA-76-4929-01
GBMLGG(N=650)	0.74	3.4034	TCGA-DU-6402-01
GBMLGG(N=650)	0.6	0.4447	TCGA-HT-7684-01
GBMLGG(N=650)	1	4.6623	TCGA-HT-8104-01
GBMLGG(N=650)	0.36	3.3521	TCGA-FN-7833-01
GBMLGG(N=650)	0.34	3.0688	TCGA-HT-7473-01
GBMLGG(N=650)	0.86	2.9109	TCGA-06-0645-01
GBMLGG(N=650)	0.46	2.5924	TCGA-TQ-A7RU-01
GBMLGG(N=650)	0.52	3.325	TCGA-DB-A4XF-01
GBMLGG(N=650)	0.42	2.0254	TCGA-FG-A713-01
GBMLGG(N=650)	0.86	3.7518	TCGA-E1-A7YL-01
GBMLGG(N=650)	0.52	3.2841	TCGA-CS-5396-01
GBMLGG(N=650)	0.48	4.3855	TCGA-HW-8322-01
GBMLGG(N=650)	0.34	2.0535	TCGA-S9-A6U9-01
GBMLGG(N=650)	0.24	2.5536	TCGA-HT-7676-01
GBMLGG(N=650)	0.58	4.0549	TCGA-HT-7469-01
GBMLGG(N=650)	0.78	4.4257	TCGA-32-2634-01
GBMLGG(N=650)	0.52	2.5413	TCGA-HT-7478-01
GBMLGG(N=650)	0.76	3.3869	TCGA-DU-A5TW-01
GBMLGG(N=650)	0.6	2.9394	TCGA-S9-A6TX-01
GBMLGG(N=650)	0.86	2.4727	TCGA-RY-A83Z-01
GBMLGG(N=650)	0.26	2.2268	TCGA-06-0141-01
GBMLGG(N=650)	1.1	4.2706	TCGA-06-0125-01
GBMLGG(N=650)	0.88	1.0363	TCGA-FG-A6IZ-01
GBMLGG(N=650)	0.88	3.8905	TCGA-CS-4941-01
GBMLGG(N=650)	0.32	2.081	TCGA-DH-A7UT-01
GBMLGG(N=650)	0.48	2.2573	TCGA-DU-5871-01
GBMLGG(N=650)	0.54	2.5658	TCGA-HW-8321-01
GBMLGG(N=650)	0.42	3.5086	TCGA-EZ-7264-01
GBMLGG(N=650)	0.66	2.6348	TCGA-CS-6666-01
GBMLGG(N=650)	0.26	3.4143	TCGA-HW-7491-01
GBMLGG(N=650)	0.3	3.1701	TCGA-S9-A6U1-01
GBMLGG(N=650)	1.04	2.5634	TCGA-E1-5307-01
GBMLGG(N=650)	0.64	4.4283	TCGA-DU-A76L-01
GBMLGG(N=650)	0.3	2.8014	TCGA-HW-7495-01
GBMLGG(N=650)	0	2.2421	TCGA-CS-6669-01
GBMLGG(N=650)	0.54	3.208	TCGA-HT-7481-01
GBMLGG(N=650)	0.26	3.5935	TCGA-DU-8163-01
GBMLGG(N=650)	0.56	2.4753	TCGA-26-1442-01
GBMLGG(N=650)	7.14	4.0782	TCGA-HT-8110-01
GBMLGG(N=650)	0.24	2.6067	TCGA-RY-A840-01
GBMLGG(N=650)	0.1	0.346	TCGA-VM-A8C9-01
GBMLGG(N=650)	0.5	2.9562	TCGA-HW-8319-01
GBMLGG(N=650)	0.74	3.1129	TCGA-QH-A6CW-01
GBMLGG(N=650)	0.22	2.4805	TCGA-DU-5870-01
GBMLGG(N=650)	0.28	2.7073	TCGA-TM-A84S-01
GBMLGG(N=650)	0.76	4.1547	TCGA-26-5136-01
GBMLGG(N=650)	1.38	4.7919	TCGA-14-1034-01
GBMLGG(N=650)	0.96	3.3221	TCGA-06-0184-01
GBMLGG(N=650)	1	2.5011	TCGA-12-3652-01
GBMLGG(N=650)	0.48	2.9581	TCGA-RY-A845-01
GBMLGG(N=650)	0.84	4.2654	TCGA-76-4927-01
GBMLGG(N=650)	0.48	3.5399	TCGA-FG-8182-01
GBMLGG(N=650)	1.04	3.5754	TCGA-14-0790-01
GBMLGG(N=650)	0.78	4.936	TCGA-26-5132-01
GBMLGG(N=650)	1.06	3.0978	TCGA-FG-6688-01
GBMLGG(N=650)	0.8	2.4412	TCGA-TQ-A7RP-01
GBMLGG(N=650)	0.36	2.0946	TCGA-HT-8113-01
GBMLGG(N=650)	0.94	3.9496	TCGA-76-4932-01
GBMLGG(N=650)	0.74	2.6715	TCGA-HT-7689-01
GBMLGG(N=650)	0.28	2.3649	TCGA-FG-7638-01
GBMLGG(N=650)	0.64	5.2227	TCGA-DU-7013-01
GBMLGG(N=650)	1.2	4.7997	TCGA-32-1970-01
GBMLGG(N=650)	0.28	1.8879	TCGA-E1-A7Z3-01
GBMLGG(N=650)	0.4	2.2783	TCGA-HT-7476-01
GBMLGG(N=650)	0.48	2.6441	TCGA-TQ-A7RG-01
GBMLGG(N=650)	2.04	3.5742	TCGA-DU-A7T6-01
GBMLGG(N=650)	0.38	3.2282	TCGA-DB-A4XC-01
GBMLGG(N=650)	1.1	3.6509	TCGA-FG-A4MW-01
GBMLGG(N=650)	0.72	1.5266	TCGA-06-0219-01
GBMLGG(N=650)	0.54	2.874	TCGA-DH-5142-01
GBMLGG(N=650)	0.62	4.0313	TCGA-14-0787-01
GBMLGG(N=650)	0.44	2.6984	TCGA-S9-A6U2-01
GBMLGG(N=650)	0.76	4.6323	TCGA-12-0618-01
GBMLGG(N=650)	0.64	2.6805	TCGA-27-2524-01
GBMLGG(N=650)	0.68	3.0498	TCGA-TQ-A7RH-01
GBMLGG(N=650)	0.22	5.0545	TCGA-08-0386-01
GBMLGG(N=650)	0.46	2.3106	TCGA-DB-A75M-01
GBMLGG(N=650)	0.4	2.0289	TCGA-HT-8012-01
GBMLGG(N=650)	0.56	3.1717	TCGA-S9-A7QW-01
GBMLGG(N=650)	0.56	1.9415	TCGA-P5-A733-01
GBMLGG(N=650)	0.32	2.296	TCGA-E1-A7Z4-01
GBMLGG(N=650)	0.7	1.5465	TCGA-DU-A5TR-01
GBMLGG(N=650)	0.58	2.3394	TCGA-FG-8185-01
GBMLGG(N=650)	0.46	2.7227	TCGA-HW-8320-01
GBMLGG(N=650)	0.46	2.1702	TCGA-CS-6667-01
GBMLGG(N=650)	0.56	3.1245	TCGA-DU-5849-01
GBMLGG(N=650)	0.7	3.0217	TCGA-DB-5279-01
GBMLGG(N=650)	1	3.7794	TCGA-06-0190-01
GBMLGG(N=650)	0.58	2.409	TCGA-CS-6670-01
GBMLGG(N=650)	0.5	1.7097	TCGA-DB-A64V-01
GBMLGG(N=650)	0.88	3.6474	TCGA-06-0745-01
GBMLGG(N=650)	0.8	3.5718	TCGA-DU-5854-01
GBMLGG(N=650)	1.06	3.2174	TCGA-DH-A7UR-01
GBMLGG(N=650)	0.98	3.1311	TCGA-S9-A6WL-01
GBMLGG(N=650)	0.12	2.1247	TCGA-HT-7880-01
GBMLGG(N=650)	0.92	3.6771	TCGA-26-5135-01
GBMLGG(N=650)	0.68	2.3222	TCGA-E1-5318-01
GBMLGG(N=650)	0.48	3.7888	TCGA-DU-6393-01
GBMLGG(N=650)	0.54	3.034	TCGA-41-3915-01
GBMLGG(N=650)	0.38	2.96	TCGA-DU-5853-01
GBMLGG(N=650)	0.64	4.4223	TCGA-TM-A84J-01
GBMLGG(N=650)	0.68	2.7931	TCGA-FG-5962-01
GBMLGG(N=650)	0.94	1.2516	TCGA-27-1831-01
GBMLGG(N=650)	0.48	3.0791	TCGA-F6-A8O4-01
GBMLGG(N=650)	0.78	4.4628	TCGA-28-1753-01
GBMLGG(N=650)	0.34	2.5188	TCGA-S9-A7R1-01
GBMLGG(N=650)	1.24	3.3577	TCGA-12-5295-01
GBMLGG(N=650)	0.54	4.1128	TCGA-TM-A84M-01
GBMLGG(N=650)	0.02	1.7912	TCGA-HT-8107-01
GBMLGG(N=650)	0.36	2.7073	TCGA-P5-A5ET-01
GBMLGG(N=650)	0.72	1.4335	TCGA-P5-A72W-01
GBMLGG(N=650)	0.3	2.409	TCGA-FG-A70Y-01
GBMLGG(N=650)	0.1	2.0395	TCGA-TM-A84R-01
GBMLGG(N=650)	0.34	2.7422	TCGA-HW-A5KM-01
GBMLGG(N=650)	0.84	4.4397	TCGA-HT-7477-01
GBMLGG(N=650)	1.06	2.5683	TCGA-FG-A87Q-01
GBMLGG(N=650)	1	3.8481	TCGA-FG-A70Z-01
GBMLGG(N=650)	1.02	4.2578	TCGA-FG-A4MU-01
GBMLGG(N=650)	0.5	4.034	TCGA-DB-A4XB-01
GBMLGG(N=650)	0.64	1.7009	TCGA-WY-A85D-01
GBMLGG(N=650)	0.46	2.8582	TCGA-FG-7641-01
GBMLGG(N=650)	0.48	2.2482	TCGA-DU-5872-01
GBMLGG(N=650)	0.36	1.46	TCGA-FG-6689-01
GBMLGG(N=650)	0.7	3.831	TCGA-DB-5277-01
GBMLGG(N=650)	0.7	4.9714	TCGA-28-5204-01
GBMLGG(N=650)	0.64	2.3732	TCGA-HT-A615-01
GBMLGG(N=650)	0.5	3.091	TCGA-DU-7301-01
GBMLGG(N=650)	0.28	2.8402	TCGA-P5-A5EW-01
GBMLGG(N=650)	0.58	3.4713	TCGA-06-2569-01
GBMLGG(N=650)	0.3	2.4857	TCGA-HT-A5RB-01
GBMLGG(N=650)	1.08	2.4985	TCGA-E1-A7YN-01
GBMLGG(N=650)	0.74	3.8915	TCGA-27-1830-01
GBMLGG(N=650)	0.82	3.7762	TCGA-QH-A6XC-01
GBMLGG(N=650)	0.92	5.0036	TCGA-06-2559-01
GBMLGG(N=650)	0.62	2.236	TCGA-S9-A6WN-01
GBMLGG(N=650)	0.1	1.0293	TCGA-06-0139-01
GBMLGG(N=650)	1.38	1.6875	TCGA-DB-A64L-01
GBMLGG(N=650)	0.6	4.1169	TCGA-TM-A84I-01
GBMLGG(N=650)	0.56	2.3423	TCGA-QH-A6CZ-01
GBMLGG(N=650)	0.58	1.8564	TCGA-WY-A858-01
GBMLGG(N=650)	0.44	2.3251	TCGA-VM-A8CB-01
GBMLGG(N=650)	0.86	2.4008	TCGA-27-2526-01
GBMLGG(N=650)	0.64	0.9716	TCGA-VM-A8CF-01
GBMLGG(N=650)	0.96	4.2973	TCGA-06-5856-01
GBMLGG(N=650)	0.36	2.0254	TCGA-HT-7608-01
GBMLGG(N=650)	0.28	2.5288	TCGA-CS-4938-01
GBMLGG(N=650)	0.48	2.0147	TCGA-QH-A6X5-01
GBMLGG(N=650)	0.48	3.402	TCGA-DU-8166-01
GBMLGG(N=650)	0.36	2.6828	TCGA-HT-8018-01
GBMLGG(N=650)	0.7	3.8401	TCGA-DU-7292-01
GBMLGG(N=650)	0.28	1.9675	TCGA-S9-A6TU-01
GBMLGG(N=650)	0.06	2.0289	TCGA-DB-A75P-01
GBMLGG(N=650)	0.68	3.9431	TCGA-06-5418-01
GBMLGG(N=650)	0.22	3.4371	TCGA-FG-6691-01
GBMLGG(N=650)	0.84	3.8198	TCGA-DU-6399-01
GBMLGG(N=650)	0.3	2.2513	TCGA-S9-A7IQ-01
GBMLGG(N=650)	0.54	3.6509	TCGA-06-5414-01
GBMLGG(N=650)	0.4	2.0673	TCGA-S9-A6WI-01
GBMLGG(N=650)	0.18	2.4908	TCGA-DB-A64S-01
GBMLGG(N=650)	1.2	2.9948	TCGA-FG-6692-01
GBMLGG(N=650)	0.34	2.3193	TCGA-HW-7489-01
GBMLGG(N=650)	0.18	3.1829	TCGA-R8-A6YH-01
GBMLGG(N=650)	0.94	3.5047	TCGA-06-5417-01
GBMLGG(N=650)	0.4	2.0218	TCGA-HT-A618-01
GBMLGG(N=650)	0.88	1.2992	TCGA-26-5134-01
GBMLGG(N=650)	0.34	1.934	TCGA-QH-A65S-01
GBMLGG(N=650)	0.48	2.2513	TCGA-DU-7019-01
GBMLGG(N=650)	1.1	4.9463	TCGA-76-4925-01
GBMLGG(N=650)	0.68	4.8258	TCGA-DU-A7TJ-01
GBMLGG(N=650)	0.74	3.2328	TCGA-TM-A84H-01
GBMLGG(N=650)	0.48	3.6042	TCGA-28-2510-01
GBMLGG(N=650)	0.5	3.1393	TCGA-S9-A7R8-01
GBMLGG(N=650)	0.42	2.4008	TCGA-S9-A7R4-01
GBMLGG(N=650)	0.46	2.2299	TCGA-S9-A7J3-01
GBMLGG(N=650)	0.36	2.4544	TCGA-TM-A84L-01
GBMLGG(N=650)	0.44	2.6161	TCGA-E1-A7YH-01
GBMLGG(N=650)	0.8	4.4169	TCGA-06-5413-01
GBMLGG(N=650)	0.58	4.4257	TCGA-06-0646-01
GBMLGG(N=650)	1.46	2.2633	TCGA-P5-A5EV-01
GBMLGG(N=650)	0.68	5.2052	TCGA-DU-A7TD-01
GBMLGG(N=650)	0.4	2.0707	TCGA-HW-A5KL-01
GBMLGG(N=650)	0.26	2.5112	TCGA-RY-A83X-01
GBMLGG(N=650)	0.7	3.0995	TCGA-HT-7687-01
GBMLGG(N=650)	0.2	2.609	TCGA-WY-A85A-01
GBMLGG(N=650)	0.84	4.2048	TCGA-12-3650-01
GBMLGG(N=650)	0.92	2.7508	TCGA-DB-5281-01
GBMLGG(N=650)	0.92	2.3592	TCGA-E1-A7YK-01
GBMLGG(N=650)	0.72	2.694	TCGA-DU-A5TU-01
GBMLGG(N=650)	0.64	3.1987	TCGA-DU-A7TA-01
GBMLGG(N=650)	0.74	4.8958	TCGA-CS-5395-01
GBMLGG(N=650)	0.44	2.7336	TCGA-TQ-A7RR-01
GBMLGG(N=650)	0.44	3.0181	TCGA-HT-A5R5-01
GBMLGG(N=650)	0.64	3.2251	TCGA-12-0616-01
GBMLGG(N=650)	0.42	1.8404	TCGA-QH-A65V-01
GBMLGG(N=650)	0.64	2.6602	TCGA-S9-A6WP-01
GBMLGG(N=650)	0.46	4.3002	TCGA-28-5215-01
GBMLGG(N=650)	1.14	2.5828	TCGA-19-2620-01
GBMLGG(N=650)	0.32	2.236	TCGA-S9-A6U5-01
GBMLGG(N=650)	0.62	3.2647	TCGA-E1-A7YO-01
GBMLGG(N=650)	0.44	3.1458	TCGA-QH-A6X8-01
GBMLGG(N=650)	0.28	3.0533	TCGA-HT-7610-01
GBMLGG(N=650)	0.54	2.7784	TCGA-HT-7875-01
GBMLGG(N=650)	1.14	3.0127	TCGA-16-0846-01
GBMLGG(N=650)	0.44	2.6232	TCGA-R8-A6MK-01
GBMLGG(N=650)	0.52	3.0757	TCGA-P5-A5F0-01
GBMLGG(N=650)	0.52	1.5216	TCGA-R8-A73M-01
GBMLGG(N=650)	1.16	3.8218	TCGA-02-0047-01
GBMLGG(N=650)	1.12	2.2901	TCGA-S9-A6TS-01
GBMLGG(N=650)	0.52	1.9226	TCGA-S9-A6TW-01
GBMLGG(N=650)	0.52	2.7292	TCGA-E1-5303-01
GBMLGG(N=650)	0.46	4.8768	TCGA-HT-7606-01
GBMLGG(N=650)	0.3	3.027	TCGA-DU-6408-01
GBMLGG(N=650)	0.66	2.2144	TCGA-FG-5964-01
GBMLGG(N=650)	0.36	2.7073	TCGA-DB-A64Q-01
GBMLGG(N=650)	0.48	2.5188	TCGA-S9-A7IZ-01
GBMLGG(N=650)	1.22	2.1541	TCGA-S9-A6WH-01
GBMLGG(N=650)	0.24	2.2206	TCGA-HT-7602-01
GBMLGG(N=650)	0.7	4.8167	TCGA-19-2624-01
GBMLGG(N=650)	0.9	2.4701	TCGA-DU-A6S8-01
GBMLGG(N=650)	0.34	2.9562	TCGA-HT-7858-01
GBMLGG(N=650)	1.16	2.4412	TCGA-32-1982-01
GBMLGG(N=650)	1.16	3.4881	TCGA-27-1835-01
GBMLGG(N=650)	1.2	3.6184	TCGA-HT-7860-01
GBMLGG(N=650)	1.04	3.8818	TCGA-DU-7006-01
GBMLGG(N=650)	0.3	2.0111	TCGA-TQ-A7RS-01
GBMLGG(N=650)	0.34	3.1045	TCGA-DU-7009-01
GBMLGG(N=650)	1.26	3.5899	TCGA-06-0747-01
GBMLGG(N=650)	1.62	3.2944	TCGA-DU-7010-01
GBMLGG(N=650)	0.4	3.3979	TCGA-QH-A6X3-01
GBMLGG(N=650)	0.6	2.9784	TCGA-DU-8164-01
GBMLGG(N=650)	0.6	3.7867	TCGA-DU-7018-01
GBMLGG(N=650)	0.3	3.0515	TCGA-RY-A843-01
GBMLGG(N=650)	0.56	3.5349	TCGA-HT-7693-01
GBMLGG(N=650)	1.12	1.3283	TCGA-FG-A6J3-01
GBMLGG(N=650)	0.58	3.4318	TCGA-28-5220-01
GBMLGG(N=650)	0.52	2.6019	TCGA-HT-8106-01
GBMLGG(N=650)	0.28	3.2143	TCGA-HT-7472-01
GBMLGG(N=650)	1.2	2.7029	TCGA-14-0817-01
GBMLGG(N=650)	0.6	2.0742	TCGA-HT-7855-01
GBMLGG(N=650)	0.56	3.2826	TCGA-06-2570-01
GBMLGG(N=650)	0.34	3.2557	TCGA-DB-A4XG-01
GBMLGG(N=650)	0.84	3.9232	TCGA-HT-A5RC-01
GBMLGG(N=650)	0.64	2.3953	TCGA-VM-A8C8-01
GBMLGG(N=650)	0.22	2.0776	TCGA-HT-7681-01
GBMLGG(N=650)	0.52	2.5213	TCGA-41-4097-01
GBMLGG(N=650)	0.28	2.7508	TCGA-DU-A6S2-01
GBMLGG(N=650)	0.6	2.4144	TCGA-DU-7309-01
GBMLGG(N=650)	0.66	1.6604	TCGA-DB-A4XH-01
GBMLGG(N=650)	0.26	3.2617	TCGA-HT-7485-01
GBMLGG(N=650)	0.6	2.826	TCGA-VW-A7QS-01
GBMLGG(N=650)	0.94	4.28175	TCGA-06-0211-01
GBMLGG(N=650)	0.22	2.4518	TCGA-VV-A86M-01
GBMLGG(N=650)	0.68	4.686	TCGA-E1-A7YV-01
GBMLGG(N=650)	0.26	3.5262	TCGA-HT-7468-01
GBMLGG(N=650)	0.76	3.7678	TCGA-02-2483-01
GBMLGG(N=650)	0.64	2.93	TCGA-HT-7677-01
GBMLGG(N=650)	0.72	4.6882	TCGA-76-4931-01
GBMLGG(N=650)	0.82	3.0619	TCGA-DU-A5TY-01
GBMLGG(N=650)	0.62	2.9984	TCGA-HT-8109-01
GBMLGG(N=650)	0.46	2.7073	TCGA-HT-7479-01
GBMLGG(N=650)	0.7	2.9692	TCGA-DB-5275-01
GBMLGG(N=650)	0.62	2.9469	TCGA-TM-A7C4-01
GBMLGG(N=650)	0.78	4.6583	TCGA-27-2523-01
GBMLGG(N=650)	0.68	4.17	TCGA-27-1837-01
GBMLGG(N=650)	0.76	3.8289	TCGA-DH-A7UU-01
GBMLGG(N=650)	1.18	2.753	TCGA-06-0744-01
GBMLGG(N=650)	0.28	1.7828	TCGA-HT-A4DV-01
GBMLGG(N=650)	0.48	3.6589	TCGA-FG-8186-01
GBMLGG(N=650)	0.28	2.5188	TCGA-FG-A4MT-01
GBMLGG(N=650)	0.5	3.0876	TCGA-E1-5305-01
GBMLGG(N=650)	0.38	2.2872	TCGA-CS-5393-01
GBMLGG(N=650)	0.36	2.6602	TCGA-DU-6395-01
GBMLGG(N=650)	1.12	2.5263	TCGA-DB-A64X-01
GBMLGG(N=650)	0.88	4.6183	TCGA-S9-A7IS-01
GBMLGG(N=650)	4.28	2.409	TCGA-HT-7856-01
GBMLGG(N=650)	0.68	2.2663	TCGA-06-0750-01
GBMLGG(N=650)	1.04	3.3321	TCGA-32-5222-01
GBMLGG(N=650)	0.18	2.676	TCGA-QH-A6XA-01
GBMLGG(N=650)	0.44	1.9149	TCGA-P5-A77W-01
GBMLGG(N=650)	0.74	3.4843	TCGA-27-2519-01
GBMLGG(N=650)	0.42	3.6077	TCGA-CS-4942-01
GBMLGG(N=650)	0.9	3.3278	TCGA-CS-6186-01
GBMLGG(N=650)	0.48	4.5374	TCGA-DU-7008-01
GBMLGG(N=650)	1.24	2.8916	TCGA-HT-7688-01
GBMLGG(N=650)	0.3	3.2526	TCGA-DU-A7T8-01
GBMLGG(N=650)	0.5	1.7403	TCGA-DU-A6S3-01
GBMLGG(N=650)	0.18	2.3019	TCGA-DB-A64U-01
GBMLGG(N=650)	0.74	4.6798	TCGA-HT-A61C-01
GBMLGG(N=650)	1.18	4.2488	TCGA-12-0821-01
GBMLGG(N=650)	0.36	2.2206	TCGA-TQ-A7RF-01
GBMLGG(N=650)	0.84	4.2751	TCGA-19-2619-01
GBMLGG(N=650)	0.38	3.1701	TCGA-F6-A8O3-01
GBMLGG(N=650)	0.38	1.9034	TCGA-R8-A6ML-01
GBMLGG(N=650)	0.84	3.2973	TCGA-DU-A5TT-01
GBMLGG(N=650)	0.34	3.287	TCGA-QH-A870-01
GBMLGG(N=650)	0.32	2.5536	TCGA-DB-A75O-01
GBMLGG(N=650)	0.24	2.77	TCGA-HT-8111-01
GBMLGG(N=650)	1.02	2.6624	TCGA-S9-A7QZ-01
GBMLGG(N=650)	0.94	4.7945	TCGA-12-0619-01
GBMLGG(N=650)	0.28	2.296	TCGA-DB-5273-01
GBMLGG(N=650)	0.72	2.8522	TCGA-HT-7470-01
GBMLGG(N=650)	0.58	1.8722	TCGA-FG-A4MY-01
GBMLGG(N=650)	0.28	3.4371	TCGA-HT-8108-01
GBMLGG(N=650)	0.44	3.9156	TCGA-DB-A4XE-01
GBMLGG(N=650)	0.6	1.8242	TCGA-HT-A4DS-01
GBMLGG(N=650)	0.62	2.6918	TCGA-DU-8158-01
GBMLGG(N=650)	0.32	2.3564	TCGA-HT-7474-01
GBMLGG(N=650)	0.52	2.7721	TCGA-DH-5143-01
GBMLGG(N=650)	0.68	2.5948	TCGA-TQ-A7RJ-01
GBMLGG(N=650)	0.66	2.5487	TCGA-S9-A7QY-01
GBMLGG(N=650)	0.22	2.2175	TCGA-DB-A4XA-01
GBMLGG(N=650)	0.84	2.108	TCGA-28-5213-01
GBMLGG(N=650)	0.42	2.9488	TCGA-P5-A731-01
GBMLGG(N=650)	1.12	3.7825	TCGA-E1-A7YE-01
GBMLGG(N=650)	0.56	2.5683	TCGA-FG-A710-01
GBMLGG(N=650)	0.22	2.0638	TCGA-HT-8010-01
GBMLGG(N=650)	0.4	3.0688	TCGA-DU-7299-01
GBMLGG(N=650)	0.34	2.5634	TCGA-DB-5270-01
GBMLGG(N=650)	1.08	2.6738	TCGA-14-0789-01
GBMLGG(N=650)	0.16	2.5462	TCGA-KT-A74X-01
GBMLGG(N=650)	0.6	2.6278	TCGA-DB-A75L-01
GBMLGG(N=650)	0.34	2.2051	TCGA-HT-A616-01
GBMLGG(N=650)	0.56	1.5514	TCGA-HT-A74K-01
GBMLGG(N=650)	0.56	1.949	TCGA-WY-A85C-01
GBMLGG(N=650)	0.46	2.8158	TCGA-FG-8188-01
GBMLGG(N=650)	0.44	2.9765	TCGA-DU-A6S7-01
GBMLGG(N=650)	0.34	3.0825	TCGA-DU-7294-01
GBMLGG(N=650)	0.66	1.1833	TCGA-DB-5274-01
GBMLGG(N=650)	1.5	4.8053	TCGA-28-5209-01
GBMLGG(N=650)	0.72	4.0375	TCGA-HT-7604-01
GBMLGG(N=650)	0.36	2.0912	TCGA-TM-A84F-01
GBMLGG(N=650)	0.34	2.4857	TCGA-DB-A64O-01
GBMLGG(N=650)	0.62	2.4252	TCGA-HT-7884-01
GBMLGG(N=650)	0.18	1.595	TCGA-S9-A6WE-01
GBMLGG(N=650)	0.3	2.2421	TCGA-QH-A6CY-01
GBMLGG(N=650)	1.06	4.4384	TCGA-S9-A6WM-01
GBMLGG(N=650)	0.32	3.9965	TCGA-28-5218-01
GBMLGG(N=650)	0.72	4.4745	TCGA-HT-A5RA-01
GBMLGG(N=650)	0.82	3.8983	TCGA-QH-A6CV-01
GBMLGG(N=650)	0.2	2.5683	TCGA-VM-A8CE-01
GBMLGG(N=650)	1.18	3.8187	TCGA-DU-5852-01
GBMLGG(N=650)	0.94	2.2633	TCGA-P5-A72U-01
GBMLGG(N=650)	0.88	4.034	TCGA-28-2514-01
GBMLGG(N=650)	0.78	4.5104	TCGA-06-5859-01
GBMLGG(N=650)	0.58	2.791	TCGA-DB-A75K-01
GBMLGG(N=650)	0.66	4.0952	TCGA-DU-6410-01
GBMLGG(N=650)	0.88	4.4595	TCGA-28-2509-01
GBMLGG(N=650)	0.56	1.6875	TCGA-QH-A65Z-01
GBMLGG(N=650)	0.92	3.9204	TCGA-14-1825-01
GBMLGG(N=650)	0.52	1.642	TCGA-S9-A7IY-01
GBMLGG(N=650)	0.26	2.3592	TCGA-P5-A781-01
GBMLGG(N=650)	0.52	2.5363	TCGA-TM-A84G-01
GBMLGG(N=650)	0.68	1.9675	TCGA-HW-A5KK-01
GBMLGG(N=650)	0.3	2.7763	TCGA-E1-5311-01
GBMLGG(N=650)	0.3	3.8541	TCGA-FG-7634-01
GBMLGG(N=650)	0.7	3.0358	TCGA-DU-5855-01
GBMLGG(N=650)	0.66	3.1145	TCGA-DU-6396-01
GBMLGG(N=650)	0.82	3.3464	TCGA-19-4065-01
GBMLGG(N=650)	0.82	2.4544	TCGA-FG-7643-01
GBMLGG(N=650)	0.28	2.7951	TCGA-TM-A84C-01
GBMLGG(N=650)	1	4.0765	TCGA-02-2485-01
GBMLGG(N=650)	1.04	3.1278	TCGA-WY-A85E-01
GBMLGG(N=650)	1.04	2.9692	TCGA-12-1597-01
GBMLGG(N=650)	0.84	3.7248	TCGA-28-1747-01
GBMLGG(N=650)	0.52	2.5634	TCGA-28-2499-01
GBMLGG(N=650)	0.62	3.5523	TCGA-DU-7298-01
GBMLGG(N=650)	0.42	2.3394	TCGA-TM-A84T-01
GBMLGG(N=650)	0.52	3.4344	TCGA-FG-7637-01
GBMLGG(N=650)	0.56	3.8847	TCGA-HT-A5R9-01
GBMLGG(N=650)	0.56	2.6114	TCGA-HT-A614-01
GBMLGG(N=650)	1.48	3.2174	TCGA-06-0649-01
GBMLGG(N=650)	0.56	2.4465	TCGA-QH-A65R-01
GBMLGG(N=650)	0.66	2.667	TCGA-FG-A60J-01
GBMLGG(N=650)	0.08	2.6208	TCGA-FG-8189-01
GBMLGG(N=650)	0.04	1.6234	TCGA-P5-A5EY-01
GBMLGG(N=650)	1	4.309	TCGA-06-2564-01
GBMLGG(N=650)	0.72	4.4304	TCGA-06-5408-01
GBMLGG(N=650)	0.6	3.6474	TCGA-27-1832-01
GBMLGG(N=650)	0.72	1.4494	TCGA-14-1829-01
GBMLGG(N=650)	0.54	2.8661	TCGA-32-2615-01
GBMLGG(N=650)	0.84	3.47	TCGA-06-0158-01
GBMLGG(N=650)	0.76	2.9729	TCGA-HT-7882-01
GBMLGG(N=650)	1.28	4.067	TCGA-06-2558-01
GBMLGG(N=650)	0.92	5.6522	TCGA-HT-8011-01
GBMLGG(N=650)	0.5	2.7784	TCGA-DU-6394-01
GBMLGG(N=650)	0.72	3.1717	TCGA-28-5216-01
GBMLGG(N=650)	0.5	2.2872	TCGA-WY-A859-01
GBMLGG(N=650)	0.22	2.9507	TCGA-WY-A85B-01
GBMLGG(N=650)	0.42	3.3061	TCGA-S9-A6UB-01
GBMLGG(N=650)	0.78	3.9147	TCGA-28-5207-01
GBMLGG(N=650)	0.6	2.7051	TCGA-S9-A6U6-01
GBMLGG(N=650)	0.82	3.7888	TCGA-DU-8168-01
GBMLGG(N=650)	0.8	2.9929	TCGA-41-2572-01
GBMLGG(N=650)	0.54	3.8857	TCGA-06-0130-01
GBMLGG(N=650)	0.6	3.2752	TCGA-DU-7290-01
GBMLGG(N=650)	204.9	3.9874	TCGA-06-5416-01
GBMLGG(N=650)	0.66	3.7635	TCGA-06-0168-01
GBMLGG(N=650)	0.36	3.3952	TCGA-DU-6407-01
GBMLGG(N=650)	0.92	2.945	TCGA-02-0055-01
GBMLGG(N=650)	0.38	3.1327	TCGA-HT-7601-01
GBMLGG(N=650)	0.98	5.0326	TCGA-DU-6403-01
GBMLGG(N=650)	0.86	3.6961	TCGA-06-5415-01
GBMLGG(N=650)	0.28	2.6114	TCGA-DB-A64R-01
GBMLGG(N=650)	0.58	3.8837	TCGA-E1-A7YQ-01
GBMLGG(N=650)	0.94	4.4836	TCGA-DU-6405-01
GBMLGG(N=650)	0.3	2.233	TCGA-HW-7487-01
GBMLGG(N=650)	0.68	2.2452	TCGA-S9-A7R2-01
GBMLGG(N=650)	0.38	2.6325	TCGA-S9-A7J1-01
GBMLGG(N=650)	0.18	2.6208	TCGA-P5-A72X-01
GBMLGG(N=650)	0.62	3.0446	TCGA-E1-A7YJ-01
GBMLGG(N=650)	0.48	3.242	TCGA-06-5411-01
GBMLGG(N=650)	0.74	3.4713	TCGA-26-5139-01
GBMLGG(N=650)	0.42	3.1344	TCGA-HT-7690-01
GBMLGG(N=650)	0.64	2.77	TCGA-HT-8105-01
GBMLGG(N=650)	1.32	3.4318	TCGA-76-4928-01
GBMLGG(N=650)	0.9	4.5211	TCGA-06-0644-01
GBMLGG(N=650)	0.14	2.1702	TCGA-E1-A7YY-01
GBMLGG(N=650)	0.88	3.8905	TCGA-HT-A619-01
GBMLGG(N=650)	0.8	2.362	TCGA-DU-6400-01
GBMLGG(N=650)	0.36	2.4857	TCGA-P5-A737-01
GBMLGG(N=650)	0.94	4.6871	TCGA-14-0871-01
GBMLGG(N=650)	0.64	1.7954	TCGA-RY-A83Y-01
GBMLGG(N=650)	8.14	3.4156	TCGA-HT-8564-01
GBMLGG(N=650)	0.32	2.5634	TCGA-HT-7686-01
GBMLGG(N=650)	0.68	3.1327	TCGA-E1-A7YM-01
GBMLGG(N=650)	0.32	2.2603	TCGA-DH-A66F-01
GBMLGG(N=650)	0.74	4.0419	TCGA-CS-5390-01
GBMLGG(N=650)	0.68	3.2205	TCGA-S9-A6UA-01
GBMLGG(N=650)	1.54	4.5217	TCGA-32-2632-01
GBMLGG(N=650)	0.46	4.1277	TCGA-FG-A87N-01
GBMLGG(N=650)	0.58	2.9544	TCGA-VV-A829-01
GBMLGG(N=650)	0.74	2.5972	TCGA-DH-A66B-01
GBMLGG(N=650)	0.44	2.4492	TCGA-HT-A5R7-01
GBMLGG(N=650)	0.46	3.2049	TCGA-CS-5394-01
GBMLGG(N=650)	0.8	2.7183	TCGA-DH-A66D-01
GBMLGG(N=650)	0.26	2.6487	TCGA-HT-7877-01
GBMLGG(N=650)	0.58	2.4465	TCGA-06-0882-01
GBMLGG(N=650)	0.44	2.9186	TCGA-DU-6542-01
GBMLGG(N=650)	0.32	2.0742	TCGA-QH-A6CS-01
GBMLGG(N=650)	0.42	1.8604	TCGA-E1-A7YU-01
GBMLGG(N=650)	0.46	2.5338	TCGA-W9-A837-01
GBMLGG(N=650)	0.72	3.5911	TCGA-IK-7675-01
GBMLGG(N=650)	1	3.5449	TCGA-DU-7306-01
GBMLGG(N=650)	0.8	3.6883	TCGA-QH-A6X9-01
GBMLGG(N=650)	0.66	3.6077	TCGA-S9-A6U0-01
GBMLGG(N=650)	0.52	2.6161	TCGA-HT-7611-01
GBMLGG(N=650)	0.34	3.1311	TCGA-S9-A6TY-01
GBMLGG(N=650)	0.58	1.9264	TCGA-DU-A7TB-01
GBMLGG(N=650)	0.98	3.2766	TCGA-19-2625-01
GBMLGG(N=650)	0.9	2.9319	TCGA-IK-8125-01
GBMLGG(N=650)	0.68	1.9786	TCGA-WH-A86K-01
GBMLGG(N=650)	0.42	1.5165	TCGA-DH-5141-01
GBMLGG(N=650)	0.44	1.334	TCGA-FG-A60L-01
GBMLGG(N=650)	0.36	3.0498	TCGA-DB-5280-01
GBMLGG(N=650)	0.52	3.208	TCGA-S9-A7IX-01
GBMLGG(N=650)	0.24	2.2543	TCGA-32-1980-01
GBMLGG(N=650)	0.7	3.3856	TCGA-FG-5965-01
GBMLGG(N=650)	0.02	2.1862	TCGA-P5-A5F6-01
GBMLGG(N=650)	0.8	3.6054	TCGA-27-1834-01
GBMLGG(N=650)	0.66	2.8199	TCGA-DU-7007-01
GBMLGG(N=650)	0.68	1.8524	TCGA-HW-7490-01
GBMLGG(N=650)	0.6	4.0782	TCGA-CS-6188-01
GBMLGG(N=650)	0.34	3.6347	TCGA-CS-6668-01
GBMLGG(N=650)	1.16	5.2028	TCGA-DU-8165-01
GBMLGG(N=650)	0.4	1.9527	TCGA-HT-7692-01
GBMLGG(N=650)	1.2	6.3308	TCGA-TQ-A7RM-01
GBMLGG(N=650)	0.7	3.2205	TCGA-DU-8161-01
GBMLGG(N=650)	0.56	2.2206	TCGA-P5-A736-01
GBMLGG(N=650)	0.42	1.8957	TCGA-DU-6401-01
GBMLGG(N=650)	0.86	1.7828	TCGA-HT-A74H-01
GBMLGG(N=650)	0.76	3.4197	TCGA-41-2571-01
GBMLGG(N=650)	0.4	2.4623	TCGA-TQ-A7RV-01
GBMLGG(N=650)	0.52	2.3019	TCGA-14-0781-01
GBMLGG(N=650)	0.22	2.8602	TCGA-HT-7483-01
GBMLGG(N=650)	0.3	2.6579	TCGA-HT-7620-01
GBMLGG(N=650)	0.44	2.609	TCGA-HT-7480-01
GBMLGG(N=650)	0.86	4.2235	TCGA-06-0157-01
GBMLGG(N=650)	0.74	4.9973	TCGA-S9-A7J0-01
GBMLGG(N=650)	0.52	4.7571	TCGA-12-3653-01
GBMLGG(N=650)	0.5	2.4035	TCGA-TM-A84Q-01
GBMLGG(N=650)	1.02	3.6905	TCGA-76-4926-01
GBMLGG(N=650)	0.58	3.7486	TCGA-26-5133-01
GBMLGG(N=650)	1.08	3.1876	TCGA-06-2562-01
GBMLGG(N=650)	0.28	1.9859	TCGA-RY-A847-01
GBMLGG(N=650)	0.44	2.8994	TCGA-TQ-A7RQ-01
GBMLGG(N=650)	0.7	3.0978	TCGA-TQ-A7RW-01
GBMLGG(N=650)	0.36	2.2113	TCGA-FG-8191-01
GBMLGG(N=650)	0.34	2.5683	TCGA-E1-A7YW-01
GBMLGG(N=650)	0.12	2.3953	TCGA-DB-5278-01
GBMLGG(N=650)	0.96	3.3379	TCGA-E1-A7YS-01
GBMLGG(N=650)	0.26	2.77	TCGA-HT-7695-01
GBMLGG(N=650)	0.9	3.5706	TCGA-DU-7012-01
GBMLGG(N=650)	0.26	2.6278	TCGA-HT-7879-01
GBMLGG(N=650)	0.42	2.2842	TCGA-DU-A7TC-01
GBMLGG(N=650)	0.98	2.9281	TCGA-27-2521-01
GBMLGG(N=650)	0.02	2.5238	TCGA-HT-7680-01
GBMLGG(N=650)	0.44	3.1129	TCGA-DB-A4X9-01
GBMLGG(N=650)	0.54	2.6232	TCGA-TQ-A7RI-01
GBMLGG(N=650)	0.62	3.2251	TCGA-TM-A7CA-01
GBMLGG(N=650)	0.36	2.6984	TCGA-QH-A86X-01
GBMLGG(N=650)	0.72	2.9319	TCGA-DU-A76R-01
GBMLGG(N=650)	0.58	1.8323	TCGA-DH-5144-01
GBMLGG(N=650)	1.38	5.0104	TCGA-41-5651-01
GBMLGG(N=650)	0.54	1.9034	TCGA-E1-A7Z2-01
GBMLGG(N=650)	0.54	2.727	TCGA-DU-A5TP-01
GBMLGG(N=650)	1.02	3.2885	TCGA-06-0210-01
GBMLGG(N=650)	0.26	2.3019	TCGA-FG-8187-01
GBMLGG(N=650)	0.6	4.7924	TCGA-E1-5304-01
GBMLGG(N=650)	0.42	4.5705	TCGA-CS-4943-01
GBMLGG(N=650)	0.74	4.9905	TCGA-19-5960-01
GBMLGG(N=650)	1.02	4.322	TCGA-06-0686-01
GBMLGG(N=650)	0.4	4.1277	TCGA-DH-5140-01
GBMLGG(N=650)	0.66	2.4908	TCGA-TM-A7CF-01
GBMLGG(N=650)	0.6	2.6556	TCGA-DH-A7US-01
GBMLGG(N=650)	0.66	3.417	TCGA-HT-A61B-01
GBMLGG(N=650)	0.3	3.1572	TCGA-E1-A7Z6-01
GBMLGG(N=650)	0.26	2.5804	TCGA-HT-7857-01
GBMLGG(N=650)	0.66	1.3167	TCGA-E1-5319-01
GBMLGG(N=650)	0.66	1.9188	TCGA-DU-A5TS-01
GBMLGG(N=650)	192.7	3.7815	TCGA-DU-6392-01
GBMLGG(N=650)	0.3	1.6964	TCGA-QH-A6CU-01
GBMLGG(N=650)	0.2	3.3221	TCGA-DU-6404-01
GBMLGG(N=650)	0.8	2.9488	TCGA-VW-A8FI-01
GBMLGG(N=650)	0.24	3.1507	TCGA-HT-A74L-01
GBMLGG(N=650)	0.44	3.863	TCGA-P5-A5EU-01
GBMLGG(N=650)	0.68	2.6161	TCGA-P5-A5EZ-01
GBMLGG(N=650)	1.12	3.3492	TCGA-S9-A89Z-01
GBMLGG(N=650)	0.48	2.7227	TCGA-S9-A6TZ-01
GBMLGG(N=650)	0.54	3.0876	TCGA-FG-5963-01
GBMLGG(N=650)	0.14	3.1028	TCGA-HT-A61A-01
GBMLGG(N=650)	0.78	3.3235	TCGA-S9-A89V-01
GBMLGG(N=650)	0.72	4.0109	TCGA-DB-A64W-01
GBMLGG(N=650)	0.46	0.6517	TCGA-FG-A4MX-01
GBMLGG(N=650)	0.5	3.4661	TCGA-P5-A72Z-01
GBMLGG(N=650)	0.36	3.3478	TCGA-HT-8114-01
GBMLGG(N=650)	1.18	3.7204	TCGA-06-2563-01
GBMLGG(N=650)	0.76	1.3397	TCGA-32-4213-01
GBMLGG(N=650)	0.18	2.7249	TCGA-HT-7881-01
GBMLGG(N=650)	1.2	4.1145	TCGA-15-0742-01
GBMLGG(N=650)	0.36	1.6964	TCGA-CS-4944-01
GBMLGG(N=650)	0.8	3.8896	TCGA-06-0187-01
GBMLGG(N=650)	1.7	5.6121	TCGA-19-1390-01
GBMLGG(N=650)	0.46	1.8564	TCGA-S9-A7QX-01
GBMLGG(N=650)	0.2	1.8879	TCGA-DU-A7TG-01
GBMLGG(N=650)	0.7	3.5473	TCGA-DU-5874-01
GBMLGG(N=650)	0.66	2.5087	TCGA-TQ-A8XE-01
GBMLGG(N=650)	0.82	2.561	TCGA-DU-7300-01
GBMLGG(N=650)	0.62	2.2901	TCGA-HT-7694-01
GBMLGG(N=650)	0.24	3.8461	TCGA-HT-7471-01
GBMLGG(N=650)	0.58	2.9319	TCGA-DB-A4XD-01
GBMLGG(N=650)	0.44	2.8502	TCGA-TQ-A7RK-01
GBMLGG(N=650)	0.86	2.2723	TCGA-HT-7475-01
GBMLGG(N=650)	0.3	2.8916	TCGA-TQ-A7RO-01
GBMLGG(N=650)	0.48	2.5437	TCGA-HT-7902-01
GBMLGG(N=650)	0.66	3.034	TCGA-FG-A711-01
GBMLGG(N=650)	0.68	3.9737	TCGA-06-2557-01
GBMLGG(N=650)	0.28	2.651	TCGA-DB-5276-01
GBMLGG(N=650)	0.42	2.5238	TCGA-P5-A730-01
GBMLGG(N=650)	0.92	4.576	TCGA-E1-A7YD-01
GBMLGG(N=650)	0.38	2.5972	TCGA-HT-A74O-01
GBMLGG(N=650)	0.04	2.8916	TCGA-HT-8015-01
GBMLGG(N=650)	0.42	2.7615	TCGA-HT-A74J-01
GBMLGG(N=650)	0.64	4.2289	TCGA-06-0878-01
GBMLGG(N=650)	0.98	4.6611	TCGA-DH-A669-01
GBMLGG(N=650)	0.66	4.9041	TCGA-06-0129-01
GBMLGG(N=650)	0.34	2.0569	TCGA-HT-A617-01
GBMLGG(N=650)	1.2	2.9205	TCGA-16-1045-01
GBMLGG(N=650)	0.86	4.9486	TCGA-06-2567-01
GBMLGG(N=650)	18.58	4.8048	TCGA-32-2616-01
GBMLGG(N=650)	0.5	2.6114	TCGA-HT-7605-01
GBMLGG(N=650)	0.54	3.1011	TCGA-S9-A6WO-01
GBMLGG(N=650)	1.02	3.7259	TCGA-28-5208-01
GBMLGG(N=650)	1.2	4.8243	TCGA-06-1804-01
GBMLGG(N=650)	0.58	2.1541	TCGA-QH-A6CX-01
GBMLGG(N=650)	1.18	2.4779	TCGA-14-2554-01
GBMLGG(N=650)	0.58	1.8879	TCGA-P5-A5F4-01
GBMLGG(N=650)	0.88	2.7161	TCGA-DU-A76K-01
GBMLGG(N=650)	0.12	2.5338	TCGA-VM-A8CH-01
GBMLGG(N=650)	0.44	3.0358	TCGA-HT-7609-01
GBMLGG(N=650)	1	3.616	TCGA-27-2528-01
GBMLGG(N=650)	0.38	2.8681	TCGA-QH-A6X4-01
GBMLGG(N=650)	0.56	2.609	TCGA-DH-A7UV-01
GBMLGG(N=650)	1.12	2.8916	TCGA-TM-A7C3-01
GBMLGG(N=650)	0.32	3.5312	TCGA-S9-A6WG-01
GBMLGG(N=650)	3.04	5.1081	TCGA-06-5858-01
GBMLGG(N=650)	0.54	3.2647	TCGA-FG-6690-01
GBMLGG(N=650)	0.9	2.5163	TCGA-DU-8167-01
GBMLGG(N=650)	0.46	1.4911	TCGA-QH-A65X-01
GBMLGG(N=650)	0.7	2.1606	TCGA-P5-A780-01
GBMLGG(N=650)	0.56	3.5022	TCGA-E1-5302-01
GBMLGG(N=650)	1.08	1.5465	TCGA-14-1823-01
GBMLGG(N=650)	0.62	2.3788	TCGA-HW-A5KJ-01
GBMLGG(N=650)	0.58	2.118	TCGA-R8-A6MO-01
GBMLGG(N=650)	0.74	2.4649	TCGA-FG-7636-01
GBMLGG(N=650)	0.34	2.3788	TCGA-CS-6290-01
GBMLGG(N=650)	0.66	4.1604	TCGA-DU-5847-01
GBMLGG(N=650)	0.14	4.957	TCGA-DU-6406-01
GBMLGG(N=650)	1.54	3.1095	TCGA-06-0743-01
GBMLGG(N=650)	0.5	4.0419	TCGA-TM-A84B-01
LGG(N=501)	0.18	2.8422	TCGA-S9-A7J2-01
LGG(N=501)	0.8	4.497	TCGA-E1-A7YI-01
LGG(N=501)	0.7	2.9205	TCGA-DU-7302-01
LGG(N=501)	0.4	2.128	TCGA-P5-A5EX-01
LGG(N=501)	0.42	3.011	TCGA-HT-8563-01
LGG(N=501)	0.4	2.3451	TCGA-FG-A60K-01
LGG(N=501)	0.6	4.0028	TCGA-CS-5397-01
LGG(N=501)	0.4	2.872	TCGA-E1-5322-01
LGG(N=501)	0.08	2.0395	TCGA-HT-8558-01
LGG(N=501)	0.44	2.6693	TCGA-S9-A6U8-01
LGG(N=501)	0.38	2.826	TCGA-HT-7854-01
LGG(N=501)	0.52	2.6348	TCGA-HT-7467-01
LGG(N=501)	0.48	2.3337	TCGA-HT-7874-01
LGG(N=501)	0.66	2.7292	TCGA-S9-A6TV-01
LGG(N=501)	0.36	2.5996	TCGA-VM-A8CD-01
LGG(N=501)	0.74	2.299	TCGA-HT-7616-01
LGG(N=501)	0.7	5.2668	TCGA-KT-A7W1-01
LGG(N=501)	0.54	2.0638	TCGA-P5-A5F2-01
LGG(N=501)	0.48	2.3164	TCGA-HT-7607-01
LGG(N=501)	0.46	1.9264	TCGA-HT-7873-01
LGG(N=501)	0.42	1.9675	TCGA-HT-7603-01
LGG(N=501)	0.5	2.9911	TCGA-DB-A64P-01
LGG(N=501)	0.16	2.7249	TCGA-HW-7486-01
LGG(N=501)	0.32	2.609	TCGA-P5-A5F1-01
LGG(N=501)	0.34	2.3135	TCGA-DU-7011-01
LGG(N=501)	0.54	2.128	TCGA-P5-A77X-01
LGG(N=501)	0.46	1.0222	TCGA-VM-A8CA-01
LGG(N=501)	0.64	3.6928	TCGA-DU-7015-01
LGG(N=501)	0.5	2.727	TCGA-TM-A7C5-01
LGG(N=501)	0.4	3.0323	TCGA-DU-8162-01
LGG(N=501)	0.5	2.2421	TCGA-TM-A84O-01
LGG(N=501)	0.54	2.6348	TCGA-S9-A7R3-01
LGG(N=501)	0.44	3.0252	TCGA-TQ-A7RN-01
LGG(N=501)	0.22	2.9071	TCGA-DU-A6S6-01
LGG(N=501)	0.48	2.3871	TCGA-P5-A735-01
LGG(N=501)	0.08	1.9822	TCGA-HT-7691-01
LGG(N=501)	0.32	0.9419	TCGA-FG-A6J1-01
LGG(N=501)	0.42	2.6325	TCGA-S9-A7R7-01
LGG(N=501)	0.74	3.4034	TCGA-DU-6402-01
LGG(N=501)	0.6	0.4447	TCGA-HT-7684-01
LGG(N=501)	1	4.6623	TCGA-HT-8104-01
LGG(N=501)	0.36	3.3521	TCGA-FN-7833-01
LGG(N=501)	0.34	3.0688	TCGA-HT-7473-01
LGG(N=501)	0.46	2.5924	TCGA-TQ-A7RU-01
LGG(N=501)	0.52	3.325	TCGA-DB-A4XF-01
LGG(N=501)	0.42	2.0254	TCGA-FG-A713-01
LGG(N=501)	0.86	3.7518	TCGA-E1-A7YL-01
LGG(N=501)	0.52	3.2841	TCGA-CS-5396-01
LGG(N=501)	0.48	4.3855	TCGA-HW-8322-01
LGG(N=501)	0.34	2.0535	TCGA-S9-A6U9-01
LGG(N=501)	0.24	2.5536	TCGA-HT-7676-01
LGG(N=501)	0.58	4.0549	TCGA-HT-7469-01
LGG(N=501)	0.52	2.5413	TCGA-HT-7478-01
LGG(N=501)	0.76	3.3869	TCGA-DU-A5TW-01
LGG(N=501)	0.6	2.9394	TCGA-S9-A6TX-01
LGG(N=501)	0.86	2.4727	TCGA-RY-A83Z-01
LGG(N=501)	0.88	1.0363	TCGA-FG-A6IZ-01
LGG(N=501)	0.88	3.8905	TCGA-CS-4941-01
LGG(N=501)	0.32	2.081	TCGA-DH-A7UT-01
LGG(N=501)	0.48	2.2573	TCGA-DU-5871-01
LGG(N=501)	0.54	2.5658	TCGA-HW-8321-01
LGG(N=501)	0.42	3.5086	TCGA-EZ-7264-01
LGG(N=501)	0.66	2.6348	TCGA-CS-6666-01
LGG(N=501)	0.26	3.4143	TCGA-HW-7491-01
LGG(N=501)	0.3	3.1701	TCGA-S9-A6U1-01
LGG(N=501)	1.04	2.5634	TCGA-E1-5307-01
LGG(N=501)	0.64	4.4283	TCGA-DU-A76L-01
LGG(N=501)	0.3	2.8014	TCGA-HW-7495-01
LGG(N=501)	0	2.2421	TCGA-CS-6669-01
LGG(N=501)	0.54	3.208	TCGA-HT-7481-01
LGG(N=501)	0.26	3.5935	TCGA-DU-8163-01
LGG(N=501)	7.14	4.0782	TCGA-HT-8110-01
LGG(N=501)	0.24	2.6067	TCGA-RY-A840-01
LGG(N=501)	0.1	0.346	TCGA-VM-A8C9-01
LGG(N=501)	0.5	2.9562	TCGA-HW-8319-01
LGG(N=501)	0.74	3.1129	TCGA-QH-A6CW-01
LGG(N=501)	0.22	2.4805	TCGA-DU-5870-01
LGG(N=501)	0.28	2.7073	TCGA-TM-A84S-01
LGG(N=501)	0.48	2.9581	TCGA-RY-A845-01
LGG(N=501)	0.48	3.5399	TCGA-FG-8182-01
LGG(N=501)	1.06	3.0978	TCGA-FG-6688-01
LGG(N=501)	0.8	2.4412	TCGA-TQ-A7RP-01
LGG(N=501)	0.36	2.0946	TCGA-HT-8113-01
LGG(N=501)	0.74	2.6715	TCGA-HT-7689-01
LGG(N=501)	0.28	2.3649	TCGA-FG-7638-01
LGG(N=501)	0.64	5.2227	TCGA-DU-7013-01
LGG(N=501)	0.28	1.8879	TCGA-E1-A7Z3-01
LGG(N=501)	0.4	2.2783	TCGA-HT-7476-01
LGG(N=501)	0.48	2.6441	TCGA-TQ-A7RG-01
LGG(N=501)	2.04	3.5742	TCGA-DU-A7T6-01
LGG(N=501)	0.38	3.2282	TCGA-DB-A4XC-01
LGG(N=501)	1.1	3.6509	TCGA-FG-A4MW-01
LGG(N=501)	0.54	2.874	TCGA-DH-5142-01
LGG(N=501)	0.44	2.6984	TCGA-S9-A6U2-01
LGG(N=501)	0.68	3.0498	TCGA-TQ-A7RH-01
LGG(N=501)	0.46	2.3106	TCGA-DB-A75M-01
LGG(N=501)	0.4	2.0289	TCGA-HT-8012-01
LGG(N=501)	0.56	3.1717	TCGA-S9-A7QW-01
LGG(N=501)	0.56	1.9415	TCGA-P5-A733-01
LGG(N=501)	0.32	2.296	TCGA-E1-A7Z4-01
LGG(N=501)	0.7	1.5465	TCGA-DU-A5TR-01
LGG(N=501)	0.58	2.3394	TCGA-FG-8185-01
LGG(N=501)	0.46	2.7227	TCGA-HW-8320-01
LGG(N=501)	0.46	2.1702	TCGA-CS-6667-01
LGG(N=501)	0.56	3.1245	TCGA-DU-5849-01
LGG(N=501)	0.7	3.0217	TCGA-DB-5279-01
LGG(N=501)	0.58	2.409	TCGA-CS-6670-01
LGG(N=501)	0.5	1.7097	TCGA-DB-A64V-01
LGG(N=501)	0.8	3.5718	TCGA-DU-5854-01
LGG(N=501)	1.06	3.2174	TCGA-DH-A7UR-01
LGG(N=501)	0.98	3.1311	TCGA-S9-A6WL-01
LGG(N=501)	0.12	2.1247	TCGA-HT-7880-01
LGG(N=501)	0.68	2.3222	TCGA-E1-5318-01
LGG(N=501)	0.48	3.7888	TCGA-DU-6393-01
LGG(N=501)	0.38	2.96	TCGA-DU-5853-01
LGG(N=501)	0.64	4.4223	TCGA-TM-A84J-01
LGG(N=501)	0.68	2.7931	TCGA-FG-5962-01
LGG(N=501)	0.48	3.0791	TCGA-F6-A8O4-01
LGG(N=501)	0.34	2.5188	TCGA-S9-A7R1-01
LGG(N=501)	0.54	4.1128	TCGA-TM-A84M-01
LGG(N=501)	0.02	1.7912	TCGA-HT-8107-01
LGG(N=501)	0.36	2.7073	TCGA-P5-A5ET-01
LGG(N=501)	0.72	1.4335	TCGA-P5-A72W-01
LGG(N=501)	0.3	2.409	TCGA-FG-A70Y-01
LGG(N=501)	0.1	2.0395	TCGA-TM-A84R-01
LGG(N=501)	0.34	2.7422	TCGA-HW-A5KM-01
LGG(N=501)	0.84	4.4397	TCGA-HT-7477-01
LGG(N=501)	1.06	2.5683	TCGA-FG-A87Q-01
LGG(N=501)	1	3.8481	TCGA-FG-A70Z-01
LGG(N=501)	1.02	4.2578	TCGA-FG-A4MU-01
LGG(N=501)	0.5	4.034	TCGA-DB-A4XB-01
LGG(N=501)	0.64	1.7009	TCGA-WY-A85D-01
LGG(N=501)	0.46	2.8582	TCGA-FG-7641-01
LGG(N=501)	0.48	2.2482	TCGA-DU-5872-01
LGG(N=501)	0.36	1.46	TCGA-FG-6689-01
LGG(N=501)	0.7	3.831	TCGA-DB-5277-01
LGG(N=501)	0.64	2.3732	TCGA-HT-A615-01
LGG(N=501)	0.5	3.091	TCGA-DU-7301-01
LGG(N=501)	0.28	2.8402	TCGA-P5-A5EW-01
LGG(N=501)	0.3	2.4857	TCGA-HT-A5RB-01
LGG(N=501)	1.08	2.4985	TCGA-E1-A7YN-01
LGG(N=501)	0.82	3.7762	TCGA-QH-A6XC-01
LGG(N=501)	0.62	2.236	TCGA-S9-A6WN-01
LGG(N=501)	1.38	1.6875	TCGA-DB-A64L-01
LGG(N=501)	0.6	4.1169	TCGA-TM-A84I-01
LGG(N=501)	0.56	2.3423	TCGA-QH-A6CZ-01
LGG(N=501)	0.58	1.8564	TCGA-WY-A858-01
LGG(N=501)	0.44	2.3251	TCGA-VM-A8CB-01
LGG(N=501)	0.64	0.9716	TCGA-VM-A8CF-01
LGG(N=501)	0.36	2.0254	TCGA-HT-7608-01
LGG(N=501)	0.28	2.5288	TCGA-CS-4938-01
LGG(N=501)	0.48	2.0147	TCGA-QH-A6X5-01
LGG(N=501)	0.48	3.402	TCGA-DU-8166-01
LGG(N=501)	0.36	2.6828	TCGA-HT-8018-01
LGG(N=501)	0.7	3.8401	TCGA-DU-7292-01
LGG(N=501)	0.28	1.9675	TCGA-S9-A6TU-01
LGG(N=501)	0.06	2.0289	TCGA-DB-A75P-01
LGG(N=501)	0.22	3.4371	TCGA-FG-6691-01
LGG(N=501)	0.84	3.8198	TCGA-DU-6399-01
LGG(N=501)	0.3	2.2513	TCGA-S9-A7IQ-01
LGG(N=501)	0.4	2.0673	TCGA-S9-A6WI-01
LGG(N=501)	0.18	2.4908	TCGA-DB-A64S-01
LGG(N=501)	1.2	2.9948	TCGA-FG-6692-01
LGG(N=501)	0.34	2.3193	TCGA-HW-7489-01
LGG(N=501)	0.18	3.1829	TCGA-R8-A6YH-01
LGG(N=501)	0.4	2.0218	TCGA-HT-A618-01
LGG(N=501)	0.34	1.934	TCGA-QH-A65S-01
LGG(N=501)	0.48	2.2513	TCGA-DU-7019-01
LGG(N=501)	0.68	4.8258	TCGA-DU-A7TJ-01
LGG(N=501)	0.74	3.2328	TCGA-TM-A84H-01
LGG(N=501)	0.5	3.1393	TCGA-S9-A7R8-01
LGG(N=501)	0.42	2.4008	TCGA-S9-A7R4-01
LGG(N=501)	0.46	2.2299	TCGA-S9-A7J3-01
LGG(N=501)	0.36	2.4544	TCGA-TM-A84L-01
LGG(N=501)	0.44	2.6161	TCGA-E1-A7YH-01
LGG(N=501)	1.46	2.2633	TCGA-P5-A5EV-01
LGG(N=501)	0.68	5.2052	TCGA-DU-A7TD-01
LGG(N=501)	0.4	2.0707	TCGA-HW-A5KL-01
LGG(N=501)	0.26	2.5112	TCGA-RY-A83X-01
LGG(N=501)	0.7	3.0995	TCGA-HT-7687-01
LGG(N=501)	0.2	2.609	TCGA-WY-A85A-01
LGG(N=501)	0.92	2.7508	TCGA-DB-5281-01
LGG(N=501)	0.92	2.3592	TCGA-E1-A7YK-01
LGG(N=501)	0.72	2.694	TCGA-DU-A5TU-01
LGG(N=501)	0.64	3.1987	TCGA-DU-A7TA-01
LGG(N=501)	0.74	4.8958	TCGA-CS-5395-01
LGG(N=501)	0.44	2.7336	TCGA-TQ-A7RR-01
LGG(N=501)	0.44	3.0181	TCGA-HT-A5R5-01
LGG(N=501)	0.42	1.8404	TCGA-QH-A65V-01
LGG(N=501)	0.64	2.6602	TCGA-S9-A6WP-01
LGG(N=501)	0.32	2.236	TCGA-S9-A6U5-01
LGG(N=501)	0.62	3.2647	TCGA-E1-A7YO-01
LGG(N=501)	0.44	3.1458	TCGA-QH-A6X8-01
LGG(N=501)	0.28	3.0533	TCGA-HT-7610-01
LGG(N=501)	0.54	2.7784	TCGA-HT-7875-01
LGG(N=501)	0.44	2.6232	TCGA-R8-A6MK-01
LGG(N=501)	0.52	3.0757	TCGA-P5-A5F0-01
LGG(N=501)	0.52	1.5216	TCGA-R8-A73M-01
LGG(N=501)	1.12	2.2901	TCGA-S9-A6TS-01
LGG(N=501)	0.52	1.9226	TCGA-S9-A6TW-01
LGG(N=501)	0.52	2.7292	TCGA-E1-5303-01
LGG(N=501)	0.46	4.8768	TCGA-HT-7606-01
LGG(N=501)	0.3	3.027	TCGA-DU-6408-01
LGG(N=501)	0.66	2.2144	TCGA-FG-5964-01
LGG(N=501)	0.36	2.7073	TCGA-DB-A64Q-01
LGG(N=501)	0.48	2.5188	TCGA-S9-A7IZ-01
LGG(N=501)	1.22	2.1541	TCGA-S9-A6WH-01
LGG(N=501)	0.24	2.2206	TCGA-HT-7602-01
LGG(N=501)	0.9	2.4701	TCGA-DU-A6S8-01
LGG(N=501)	0.34	2.9562	TCGA-HT-7858-01
LGG(N=501)	1.2	3.6184	TCGA-HT-7860-01
LGG(N=501)	1.04	3.8818	TCGA-DU-7006-01
LGG(N=501)	0.3	2.0111	TCGA-TQ-A7RS-01
LGG(N=501)	0.34	3.1045	TCGA-DU-7009-01
LGG(N=501)	1.62	3.2944	TCGA-DU-7010-01
LGG(N=501)	0.4	3.3979	TCGA-QH-A6X3-01
LGG(N=501)	0.6	2.9784	TCGA-DU-8164-01
LGG(N=501)	0.6	3.7867	TCGA-DU-7018-01
LGG(N=501)	0.3	3.0515	TCGA-RY-A843-01
LGG(N=501)	0.56	3.5349	TCGA-HT-7693-01
LGG(N=501)	1.12	1.3283	TCGA-FG-A6J3-01
LGG(N=501)	0.52	2.6019	TCGA-HT-8106-01
LGG(N=501)	0.28	3.2143	TCGA-HT-7472-01
LGG(N=501)	0.6	2.0742	TCGA-HT-7855-01
LGG(N=501)	0.34	3.2557	TCGA-DB-A4XG-01
LGG(N=501)	0.84	3.9232	TCGA-HT-A5RC-01
LGG(N=501)	0.64	2.3953	TCGA-VM-A8C8-01
LGG(N=501)	0.22	2.0776	TCGA-HT-7681-01
LGG(N=501)	0.28	2.7508	TCGA-DU-A6S2-01
LGG(N=501)	0.6	2.4144	TCGA-DU-7309-01
LGG(N=501)	0.66	1.6604	TCGA-DB-A4XH-01
LGG(N=501)	0.26	3.2617	TCGA-HT-7485-01
LGG(N=501)	0.6	2.826	TCGA-VW-A7QS-01
LGG(N=501)	0.22	2.4518	TCGA-VV-A86M-01
LGG(N=501)	0.68	4.686	TCGA-E1-A7YV-01
LGG(N=501)	0.26	3.5262	TCGA-HT-7468-01
LGG(N=501)	0.64	2.93	TCGA-HT-7677-01
LGG(N=501)	0.82	3.0619	TCGA-DU-A5TY-01
LGG(N=501)	0.62	2.9984	TCGA-HT-8109-01
LGG(N=501)	0.46	2.7073	TCGA-HT-7479-01
LGG(N=501)	0.7	2.9692	TCGA-DB-5275-01
LGG(N=501)	0.62	2.9469	TCGA-TM-A7C4-01
LGG(N=501)	0.76	3.8289	TCGA-DH-A7UU-01
LGG(N=501)	0.28	1.7828	TCGA-HT-A4DV-01
LGG(N=501)	0.48	3.6589	TCGA-FG-8186-01
LGG(N=501)	0.28	2.5188	TCGA-FG-A4MT-01
LGG(N=501)	0.5	3.0876	TCGA-E1-5305-01
LGG(N=501)	0.38	2.2872	TCGA-CS-5393-01
LGG(N=501)	0.36	2.6602	TCGA-DU-6395-01
LGG(N=501)	1.12	2.5263	TCGA-DB-A64X-01
LGG(N=501)	0.88	4.6183	TCGA-S9-A7IS-01
LGG(N=501)	4.28	2.409	TCGA-HT-7856-01
LGG(N=501)	0.18	2.676	TCGA-QH-A6XA-01
LGG(N=501)	0.44	1.9149	TCGA-P5-A77W-01
LGG(N=501)	0.42	3.6077	TCGA-CS-4942-01
LGG(N=501)	0.9	3.3278	TCGA-CS-6186-01
LGG(N=501)	0.48	4.5374	TCGA-DU-7008-01
LGG(N=501)	1.24	2.8916	TCGA-HT-7688-01
LGG(N=501)	0.3	3.2526	TCGA-DU-A7T8-01
LGG(N=501)	0.5	1.7403	TCGA-DU-A6S3-01
LGG(N=501)	0.18	2.3019	TCGA-DB-A64U-01
LGG(N=501)	0.74	4.6798	TCGA-HT-A61C-01
LGG(N=501)	0.36	2.2206	TCGA-TQ-A7RF-01
LGG(N=501)	0.38	3.1701	TCGA-F6-A8O3-01
LGG(N=501)	0.38	1.9034	TCGA-R8-A6ML-01
LGG(N=501)	0.84	3.2973	TCGA-DU-A5TT-01
LGG(N=501)	0.34	3.287	TCGA-QH-A870-01
LGG(N=501)	0.32	2.5536	TCGA-DB-A75O-01
LGG(N=501)	0.24	2.77	TCGA-HT-8111-01
LGG(N=501)	1.02	2.6624	TCGA-S9-A7QZ-01
LGG(N=501)	0.28	2.296	TCGA-DB-5273-01
LGG(N=501)	0.72	2.8522	TCGA-HT-7470-01
LGG(N=501)	0.58	1.8722	TCGA-FG-A4MY-01
LGG(N=501)	0.28	3.4371	TCGA-HT-8108-01
LGG(N=501)	0.44	3.9156	TCGA-DB-A4XE-01
LGG(N=501)	0.6	1.8242	TCGA-HT-A4DS-01
LGG(N=501)	0.62	2.6918	TCGA-DU-8158-01
LGG(N=501)	0.32	2.3564	TCGA-HT-7474-01
LGG(N=501)	0.52	2.7721	TCGA-DH-5143-01
LGG(N=501)	0.68	2.5948	TCGA-TQ-A7RJ-01
LGG(N=501)	0.66	2.5487	TCGA-S9-A7QY-01
LGG(N=501)	0.22	2.2175	TCGA-DB-A4XA-01
LGG(N=501)	0.42	2.9488	TCGA-P5-A731-01
LGG(N=501)	1.12	3.7825	TCGA-E1-A7YE-01
LGG(N=501)	0.56	2.5683	TCGA-FG-A710-01
LGG(N=501)	0.22	2.0638	TCGA-HT-8010-01
LGG(N=501)	0.4	3.0688	TCGA-DU-7299-01
LGG(N=501)	0.34	2.5634	TCGA-DB-5270-01
LGG(N=501)	0.16	2.5462	TCGA-KT-A74X-01
LGG(N=501)	0.6	2.6278	TCGA-DB-A75L-01
LGG(N=501)	0.34	2.2051	TCGA-HT-A616-01
LGG(N=501)	0.56	1.5514	TCGA-HT-A74K-01
LGG(N=501)	0.56	1.949	TCGA-WY-A85C-01
LGG(N=501)	0.46	2.8158	TCGA-FG-8188-01
LGG(N=501)	0.44	2.9765	TCGA-DU-A6S7-01
LGG(N=501)	0.34	3.0825	TCGA-DU-7294-01
LGG(N=501)	0.66	1.1833	TCGA-DB-5274-01
LGG(N=501)	0.72	4.0375	TCGA-HT-7604-01
LGG(N=501)	0.36	2.0912	TCGA-TM-A84F-01
LGG(N=501)	0.34	2.4857	TCGA-DB-A64O-01
LGG(N=501)	0.62	2.4252	TCGA-HT-7884-01
LGG(N=501)	0.18	1.595	TCGA-S9-A6WE-01
LGG(N=501)	0.3	2.2421	TCGA-QH-A6CY-01
LGG(N=501)	1.06	4.4384	TCGA-S9-A6WM-01
LGG(N=501)	0.72	4.4745	TCGA-HT-A5RA-01
LGG(N=501)	0.82	3.8983	TCGA-QH-A6CV-01
LGG(N=501)	0.2	2.5683	TCGA-VM-A8CE-01
LGG(N=501)	1.18	3.8187	TCGA-DU-5852-01
LGG(N=501)	0.94	2.2633	TCGA-P5-A72U-01
LGG(N=501)	0.58	2.791	TCGA-DB-A75K-01
LGG(N=501)	0.66	4.0952	TCGA-DU-6410-01
LGG(N=501)	0.56	1.6875	TCGA-QH-A65Z-01
LGG(N=501)	0.52	1.642	TCGA-S9-A7IY-01
LGG(N=501)	0.26	2.3592	TCGA-P5-A781-01
LGG(N=501)	0.52	2.5363	TCGA-TM-A84G-01
LGG(N=501)	0.68	1.9675	TCGA-HW-A5KK-01
LGG(N=501)	0.3	2.7763	TCGA-E1-5311-01
LGG(N=501)	0.3	3.8541	TCGA-FG-7634-01
LGG(N=501)	0.7	3.0358	TCGA-DU-5855-01
LGG(N=501)	0.66	3.1145	TCGA-DU-6396-01
LGG(N=501)	0.82	2.4544	TCGA-FG-7643-01
LGG(N=501)	0.28	2.7951	TCGA-TM-A84C-01
LGG(N=501)	1.04	3.1278	TCGA-WY-A85E-01
LGG(N=501)	0.62	3.5523	TCGA-DU-7298-01
LGG(N=501)	0.42	2.3394	TCGA-TM-A84T-01
LGG(N=501)	0.52	3.4344	TCGA-FG-7637-01
LGG(N=501)	0.56	3.8847	TCGA-HT-A5R9-01
LGG(N=501)	0.56	2.6114	TCGA-HT-A614-01
LGG(N=501)	0.56	2.4465	TCGA-QH-A65R-01
LGG(N=501)	0.66	2.667	TCGA-FG-A60J-01
LGG(N=501)	0.08	2.6208	TCGA-FG-8189-01
LGG(N=501)	0.04	1.6234	TCGA-P5-A5EY-01
LGG(N=501)	0.76	2.9729	TCGA-HT-7882-01
LGG(N=501)	0.92	5.6522	TCGA-HT-8011-01
LGG(N=501)	0.5	2.7784	TCGA-DU-6394-01
LGG(N=501)	0.5	2.2872	TCGA-WY-A859-01
LGG(N=501)	0.22	2.9507	TCGA-WY-A85B-01
LGG(N=501)	0.42	3.3061	TCGA-S9-A6UB-01
LGG(N=501)	0.6	2.7051	TCGA-S9-A6U6-01
LGG(N=501)	0.82	3.7888	TCGA-DU-8168-01
LGG(N=501)	0.6	3.2752	TCGA-DU-7290-01
LGG(N=501)	0.36	3.3952	TCGA-DU-6407-01
LGG(N=501)	0.38	3.1327	TCGA-HT-7601-01
LGG(N=501)	0.98	5.0326	TCGA-DU-6403-01
LGG(N=501)	0.28	2.6114	TCGA-DB-A64R-01
LGG(N=501)	0.58	3.8837	TCGA-E1-A7YQ-01
LGG(N=501)	0.94	4.4836	TCGA-DU-6405-01
LGG(N=501)	0.3	2.233	TCGA-HW-7487-01
LGG(N=501)	0.68	2.2452	TCGA-S9-A7R2-01
LGG(N=501)	0.38	2.6325	TCGA-S9-A7J1-01
LGG(N=501)	0.18	2.6208	TCGA-P5-A72X-01
LGG(N=501)	0.62	3.0446	TCGA-E1-A7YJ-01
LGG(N=501)	0.42	3.1344	TCGA-HT-7690-01
LGG(N=501)	0.64	2.77	TCGA-HT-8105-01
LGG(N=501)	0.14	2.1702	TCGA-E1-A7YY-01
LGG(N=501)	0.88	3.8905	TCGA-HT-A619-01
LGG(N=501)	0.8	2.362	TCGA-DU-6400-01
LGG(N=501)	0.36	2.4857	TCGA-P5-A737-01
LGG(N=501)	0.64	1.7954	TCGA-RY-A83Y-01
LGG(N=501)	8.14	3.4156	TCGA-HT-8564-01
LGG(N=501)	0.32	2.5634	TCGA-HT-7686-01
LGG(N=501)	0.68	3.1327	TCGA-E1-A7YM-01
LGG(N=501)	0.32	2.2603	TCGA-DH-A66F-01
LGG(N=501)	0.74	4.0419	TCGA-CS-5390-01
LGG(N=501)	0.68	3.2205	TCGA-S9-A6UA-01
LGG(N=501)	0.46	4.1277	TCGA-FG-A87N-01
LGG(N=501)	0.58	2.9544	TCGA-VV-A829-01
LGG(N=501)	0.74	2.5972	TCGA-DH-A66B-01
LGG(N=501)	0.44	2.4492	TCGA-HT-A5R7-01
LGG(N=501)	0.46	3.2049	TCGA-CS-5394-01
LGG(N=501)	0.8	2.7183	TCGA-DH-A66D-01
LGG(N=501)	0.26	2.6487	TCGA-HT-7877-01
LGG(N=501)	0.44	2.9186	TCGA-DU-6542-01
LGG(N=501)	0.32	2.0742	TCGA-QH-A6CS-01
LGG(N=501)	0.42	1.8604	TCGA-E1-A7YU-01
LGG(N=501)	0.46	2.5338	TCGA-W9-A837-01
LGG(N=501)	0.72	3.5911	TCGA-IK-7675-01
LGG(N=501)	1	3.5449	TCGA-DU-7306-01
LGG(N=501)	0.8	3.6883	TCGA-QH-A6X9-01
LGG(N=501)	0.66	3.6077	TCGA-S9-A6U0-01
LGG(N=501)	0.52	2.6161	TCGA-HT-7611-01
LGG(N=501)	0.34	3.1311	TCGA-S9-A6TY-01
LGG(N=501)	0.58	1.9264	TCGA-DU-A7TB-01
LGG(N=501)	0.9	2.9319	TCGA-IK-8125-01
LGG(N=501)	0.68	1.9786	TCGA-WH-A86K-01
LGG(N=501)	0.42	1.5165	TCGA-DH-5141-01
LGG(N=501)	0.44	1.334	TCGA-FG-A60L-01
LGG(N=501)	0.36	3.0498	TCGA-DB-5280-01
LGG(N=501)	0.52	3.208	TCGA-S9-A7IX-01
LGG(N=501)	0.7	3.3856	TCGA-FG-5965-01
LGG(N=501)	0.02	2.1862	TCGA-P5-A5F6-01
LGG(N=501)	0.66	2.8199	TCGA-DU-7007-01
LGG(N=501)	0.68	1.8524	TCGA-HW-7490-01
LGG(N=501)	0.6	4.0782	TCGA-CS-6188-01
LGG(N=501)	0.34	3.6347	TCGA-CS-6668-01
LGG(N=501)	1.16	5.2028	TCGA-DU-8165-01
LGG(N=501)	0.4	1.9527	TCGA-HT-7692-01
LGG(N=501)	1.2	6.3308	TCGA-TQ-A7RM-01
LGG(N=501)	0.7	3.2205	TCGA-DU-8161-01
LGG(N=501)	0.56	2.2206	TCGA-P5-A736-01
LGG(N=501)	0.42	1.8957	TCGA-DU-6401-01
LGG(N=501)	0.86	1.7828	TCGA-HT-A74H-01
LGG(N=501)	0.4	2.4623	TCGA-TQ-A7RV-01
LGG(N=501)	0.22	2.8602	TCGA-HT-7483-01
LGG(N=501)	0.3	2.6579	TCGA-HT-7620-01
LGG(N=501)	0.44	2.609	TCGA-HT-7480-01
LGG(N=501)	0.74	4.9973	TCGA-S9-A7J0-01
LGG(N=501)	0.5	2.4035	TCGA-TM-A84Q-01
LGG(N=501)	0.28	1.9859	TCGA-RY-A847-01
LGG(N=501)	0.44	2.8994	TCGA-TQ-A7RQ-01
LGG(N=501)	0.7	3.0978	TCGA-TQ-A7RW-01
LGG(N=501)	0.36	2.2113	TCGA-FG-8191-01
LGG(N=501)	0.34	2.5683	TCGA-E1-A7YW-01
LGG(N=501)	0.12	2.3953	TCGA-DB-5278-01
LGG(N=501)	0.96	3.3379	TCGA-E1-A7YS-01
LGG(N=501)	0.26	2.77	TCGA-HT-7695-01
LGG(N=501)	0.9	3.5706	TCGA-DU-7012-01
LGG(N=501)	0.26	2.6278	TCGA-HT-7879-01
LGG(N=501)	0.42	2.2842	TCGA-DU-A7TC-01
LGG(N=501)	0.02	2.5238	TCGA-HT-7680-01
LGG(N=501)	0.44	3.1129	TCGA-DB-A4X9-01
LGG(N=501)	0.54	2.6232	TCGA-TQ-A7RI-01
LGG(N=501)	0.62	3.2251	TCGA-TM-A7CA-01
LGG(N=501)	0.36	2.6984	TCGA-QH-A86X-01
LGG(N=501)	0.72	2.9319	TCGA-DU-A76R-01
LGG(N=501)	0.58	1.8323	TCGA-DH-5144-01
LGG(N=501)	0.54	1.9034	TCGA-E1-A7Z2-01
LGG(N=501)	0.54	2.727	TCGA-DU-A5TP-01
LGG(N=501)	0.26	2.3019	TCGA-FG-8187-01
LGG(N=501)	0.6	4.7924	TCGA-E1-5304-01
LGG(N=501)	0.42	4.5705	TCGA-CS-4943-01
LGG(N=501)	0.4	4.1277	TCGA-DH-5140-01
LGG(N=501)	0.66	2.4908	TCGA-TM-A7CF-01
LGG(N=501)	0.6	2.6556	TCGA-DH-A7US-01
LGG(N=501)	0.66	3.417	TCGA-HT-A61B-01
LGG(N=501)	0.3	3.1572	TCGA-E1-A7Z6-01
LGG(N=501)	0.26	2.5804	TCGA-HT-7857-01
LGG(N=501)	0.66	1.3167	TCGA-E1-5319-01
LGG(N=501)	0.66	1.9188	TCGA-DU-A5TS-01
LGG(N=501)	192.7	3.7815	TCGA-DU-6392-01
LGG(N=501)	0.3	1.6964	TCGA-QH-A6CU-01
LGG(N=501)	0.2	3.3221	TCGA-DU-6404-01
LGG(N=501)	0.8	2.9488	TCGA-VW-A8FI-01
LGG(N=501)	0.24	3.1507	TCGA-HT-A74L-01
LGG(N=501)	0.44	3.863	TCGA-P5-A5EU-01
LGG(N=501)	0.68	2.6161	TCGA-P5-A5EZ-01
LGG(N=501)	1.12	3.3492	TCGA-S9-A89Z-01
LGG(N=501)	0.48	2.7227	TCGA-S9-A6TZ-01
LGG(N=501)	0.54	3.0876	TCGA-FG-5963-01
LGG(N=501)	0.14	3.1028	TCGA-HT-A61A-01
LGG(N=501)	0.78	3.3235	TCGA-S9-A89V-01
LGG(N=501)	0.72	4.0109	TCGA-DB-A64W-01
LGG(N=501)	0.46	0.6517	TCGA-FG-A4MX-01
LGG(N=501)	0.5	3.4661	TCGA-P5-A72Z-01
LGG(N=501)	0.36	3.3478	TCGA-HT-8114-01
LGG(N=501)	0.18	2.7249	TCGA-HT-7881-01
LGG(N=501)	0.36	1.6964	TCGA-CS-4944-01
LGG(N=501)	0.46	1.8564	TCGA-S9-A7QX-01
LGG(N=501)	0.2	1.8879	TCGA-DU-A7TG-01
LGG(N=501)	0.7	3.5473	TCGA-DU-5874-01
LGG(N=501)	0.66	2.5087	TCGA-TQ-A8XE-01
LGG(N=501)	0.82	2.561	TCGA-DU-7300-01
LGG(N=501)	0.62	2.2901	TCGA-HT-7694-01
LGG(N=501)	0.24	3.8461	TCGA-HT-7471-01
LGG(N=501)	0.58	2.9319	TCGA-DB-A4XD-01
LGG(N=501)	0.44	2.8502	TCGA-TQ-A7RK-01
LGG(N=501)	0.86	2.2723	TCGA-HT-7475-01
LGG(N=501)	0.3	2.8916	TCGA-TQ-A7RO-01
LGG(N=501)	0.48	2.5437	TCGA-HT-7902-01
LGG(N=501)	0.66	3.034	TCGA-FG-A711-01
LGG(N=501)	0.28	2.651	TCGA-DB-5276-01
LGG(N=501)	0.42	2.5238	TCGA-P5-A730-01
LGG(N=501)	0.92	4.576	TCGA-E1-A7YD-01
LGG(N=501)	0.38	2.5972	TCGA-HT-A74O-01
LGG(N=501)	0.04	2.8916	TCGA-HT-8015-01
LGG(N=501)	0.42	2.7615	TCGA-HT-A74J-01
LGG(N=501)	0.98	4.6611	TCGA-DH-A669-01
LGG(N=501)	0.34	2.0569	TCGA-HT-A617-01
LGG(N=501)	0.5	2.6114	TCGA-HT-7605-01
LGG(N=501)	0.54	3.1011	TCGA-S9-A6WO-01
LGG(N=501)	0.58	2.1541	TCGA-QH-A6CX-01
LGG(N=501)	0.58	1.8879	TCGA-P5-A5F4-01
LGG(N=501)	0.88	2.7161	TCGA-DU-A76K-01
LGG(N=501)	0.12	2.5338	TCGA-VM-A8CH-01
LGG(N=501)	0.44	3.0358	TCGA-HT-7609-01
LGG(N=501)	0.38	2.8681	TCGA-QH-A6X4-01
LGG(N=501)	0.56	2.609	TCGA-DH-A7UV-01
LGG(N=501)	1.12	2.8916	TCGA-TM-A7C3-01
LGG(N=501)	0.32	3.5312	TCGA-S9-A6WG-01
LGG(N=501)	0.54	3.2647	TCGA-FG-6690-01
LGG(N=501)	0.9	2.5163	TCGA-DU-8167-01
LGG(N=501)	0.46	1.4911	TCGA-QH-A65X-01
LGG(N=501)	0.7	2.1606	TCGA-P5-A780-01
LGG(N=501)	0.56	3.5022	TCGA-E1-5302-01
LGG(N=501)	0.62	2.3788	TCGA-HW-A5KJ-01
LGG(N=501)	0.58	2.118	TCGA-R8-A6MO-01
LGG(N=501)	0.74	2.4649	TCGA-FG-7636-01
LGG(N=501)	0.34	2.3788	TCGA-CS-6290-01
LGG(N=501)	0.66	4.1604	TCGA-DU-5847-01
LGG(N=501)	0.14	4.957	TCGA-DU-6406-01
LGG(N=501)	0.5	4.0419	TCGA-TM-A84B-01
CESC(N=286)	0.36	3.4251	TCGA-EK-A2RE-01
CESC(N=286)	0.52	4.8192	TCGA-IR-A3L7-01
CESC(N=286)	1.06	4.9996	TCGA-Q1-A73Q-01
CESC(N=286)	1.68	1.9034	TCGA-C5-A1MF-01
CESC(N=286)	0.66	3.9636	TCGA-EX-A3L1-01
CESC(N=286)	1.36	4.9552	TCGA-JW-A5VI-01
CESC(N=286)	1.3	4.7038	TCGA-EA-A1QT-01
CESC(N=286)	4.54	4.1852	TCGA-UC-A7PG-01
CESC(N=286)	1.92	4.7442	TCGA-EA-A97N-01
CESC(N=286)	1.74	3.6916	TCGA-EA-A3QD-01
CESC(N=286)	1.08	2.6418	TCGA-C5-A1ME-01
CESC(N=286)	1.82	4.4384	TCGA-C5-A8YR-01
CESC(N=286)	3.72	3.5387	TCGA-FU-A40J-01
CESC(N=286)	2.26	4.0679	TCGA-VS-A9V5-01
CESC(N=286)	2.78	3.9663	TCGA-MY-A913-01
CESC(N=286)	0.82	4.4887	TCGA-VS-A8Q9-01
CESC(N=286)	1.24	4.6894	TCGA-DS-A0VL-01
CESC(N=286)	1.14	3.8719	TCGA-VS-A9UU-01
CESC(N=286)	0.92	4.0295	TCGA-ZJ-AAXN-01
CESC(N=286)	7.64	4.7903	TCGA-VS-A9U6-01
CESC(N=286)	3.48	2.5363	TCGA-C5-A2LX-01
CESC(N=286)	1.2	4.9691	TCGA-C5-A1M8-01
CESC(N=286)	1.12	4.7666	TCGA-C5-A7CJ-01
CESC(N=286)	1.24	4.4706	TCGA-GH-A9DA-01
CESC(N=286)	0.98	3.6782	TCGA-EA-A5O9-01
CESC(N=286)	4.22	4.7719	TCGA-Q1-A73P-01
CESC(N=286)	3.4	4.7651	TCGA-C5-A8XK-01
CESC(N=286)	0.96	4.0189	TCGA-C5-A907-01
CESC(N=286)	2.9	4.3278	TCGA-VS-A9UD-01
CESC(N=286)	0.26	2.6805	TCGA-C5-A7CM-01
CESC(N=286)	0.78	4.6006	TCGA-VS-A9V2-01
CESC(N=286)	0.74	4.38	TCGA-VS-A94Y-01
CESC(N=286)	1.62	5.2649	TCGA-C5-A8ZZ-01
CESC(N=286)	6.54	4.3162	TCGA-VS-A9UJ-01
CESC(N=286)	1.1	2.96	TCGA-ZJ-AAXI-01
CESC(N=286)	2.96	3.7992	TCGA-Q1-A6DT-01
CESC(N=286)	0.42	4.8218	TCGA-VS-A9UQ-01
CESC(N=286)	0.64	5.3431	TCGA-VS-A8EG-01
CESC(N=286)	1.02	3.8167	TCGA-EX-A69L-01
CESC(N=286)	23.66	5.1351	TCGA-Q1-A73O-01
CESC(N=286)	2.5	4.9407	TCGA-VS-A8QC-01
CESC(N=286)	0.96	4.4115	TCGA-EA-A5ZE-01
CESC(N=286)	1.26	5.3352	TCGA-ZJ-A8QO-01
CESC(N=286)	0.9	4.281	TCGA-JX-A5QV-01
CESC(N=286)	1.28	3.8964	TCGA-EK-A2GZ-01
CESC(N=286)	0.96	3.5851	TCGA-EK-A2R9-01
CESC(N=286)	6.66	3.5149	TCGA-IR-A3LL-01
CESC(N=286)	1.2	5.0321	TCGA-C5-A1M5-01
CESC(N=286)	0.98	3.492	TCGA-C5-A7X8-01
CESC(N=286)	12.84	5.0396	TCGA-EA-A3HS-01
CESC(N=286)	13.36	4.1069	TCGA-IR-A3LH-01
CESC(N=286)	0.86	4.7323	TCGA-C5-A1M9-01
CESC(N=286)	1.42	-0.2671	TCGA-DG-A2KJ-01
CESC(N=286)	1.12	0.9038	TCGA-Q1-A5R3-01
CESC(N=286)	1.4	4.504	TCGA-HG-A2PA-01
CESC(N=286)	2.9	5.0888	TCGA-VS-A9V3-01
CESC(N=286)	3.44	4.0295	TCGA-VS-A9UH-01
CESC(N=286)	0.96	3.8925	TCGA-JX-A3PZ-01
CESC(N=286)	0.8	4.5224	TCGA-C5-A1MP-01
CESC(N=286)	1.04	4.2825	TCGA-MU-A5YI-01
CESC(N=286)	2.92	5.4549	TCGA-VS-A8QA-01
CESC(N=286)	1.68	4.5442	TCGA-FU-A5XV-01
CESC(N=286)	0.8	4.862	TCGA-EX-A8YF-01
CESC(N=286)	2.22	4.2297	TCGA-ZJ-A8QR-01
CESC(N=286)	0.96	3.6894	TCGA-IR-A3LB-01
CESC(N=286)	1.5	4.3111	TCGA-EK-A2PI-01
CESC(N=286)	0.92	3.2282	TCGA-HM-A6W2-01
CESC(N=286)	2	4.4771	TCGA-IR-A3LF-01
CESC(N=286)	2	4.6095	TCGA-VS-A8QF-01
CESC(N=286)	1.64	4.4621	TCGA-VS-AA62-01
CESC(N=286)	3	4.3632	TCGA-C5-A7UE-01
CESC(N=286)	1.7	4.3506	TCGA-DS-A5RQ-01
CESC(N=286)	1.22	4.6341	TCGA-BI-A20A-01
CESC(N=286)	18.68	4.5922	TCGA-EA-A3HU-01
CESC(N=286)	1.48	3.1095	TCGA-EK-A2RM-01
CESC(N=286)	5.66	4.7846	TCGA-DG-A2KK-01
CESC(N=286)	0.96	4.8734	TCGA-C5-A1MI-01
CESC(N=286)	1.7	2.3592	TCGA-JW-A852-01
CESC(N=286)	3.72	3.7193	TCGA-EK-A2RA-01
CESC(N=286)	1.94	4.3506	TCGA-EK-A2RB-01
CESC(N=286)	1.58	4.582	TCGA-C5-A1MJ-01
CESC(N=286)	1.28	4.9833	TCGA-C5-A1BE-01
CESC(N=286)	2.74	5.342	TCGA-ZJ-AAXT-01
CESC(N=286)	2.82	3.8993	TCGA-LP-A7HU-01
CESC(N=286)	196.12	4.3356	TCGA-2W-A8YY-01
CESC(N=286)	1.08	4.711	TCGA-EA-A411-01
CESC(N=286)	2.68	4.579	TCGA-C5-A1MN-01
CESC(N=286)	1.12	4.9468	TCGA-C5-A2M2-01
CESC(N=286)	0.44	3.4687	TCGA-EK-A2PK-01
CESC(N=286)	27.84	4.3744	TCGA-EA-A410-01
CESC(N=286)	2.02	5.1355	TCGA-VS-A952-01
CESC(N=286)	2.16	3.6703	TCGA-EK-A2IP-01
CESC(N=286)	9.44	3.1813	TCGA-EK-A2PG-01
CESC(N=286)	1.4	4.3249	TCGA-FU-A3YQ-01
CESC(N=286)	23.8	5.6932	TCGA-DS-A1OB-01
CESC(N=286)	4.38	3.8935	TCGA-VS-A959-01
CESC(N=286)	2.4	4.2103	TCGA-EK-A2R7-01
CESC(N=286)	3.76	3.8925	TCGA-JW-A5VJ-01
CESC(N=286)	3.96	5.466	TCGA-C5-A7UH-01
CESC(N=286)	2.92	5.6679	TCGA-MA-AA3Z-01
CESC(N=286)	1.74	4.3406	TCGA-VS-A9UR-01
CESC(N=286)	1	4.3855	TCGA-EK-A3GN-01
CESC(N=286)	0.68	4.6323	TCGA-DS-A3LQ-01
CESC(N=286)	6.48	3.5596	TCGA-ZJ-AAXU-01
CESC(N=286)	2	4.8007	TCGA-VS-A9UY-01
CESC(N=286)	1.08	4.7788	TCGA-ZJ-AAXA-01
CESC(N=286)	2.4	3.9956	TCGA-EK-A2RO-01
CESC(N=286)	5.04	4.3541	TCGA-DS-A0VM-01
CESC(N=286)	0.78	4.3306	TCGA-EX-A1H5-01
CESC(N=286)	0.92	1.614	TCGA-FU-A3EO-01
CESC(N=286)	4	3.9421	TCGA-EK-A2RK-01
CESC(N=286)	3.84	5.3889	TCGA-C5-A1BL-01
CESC(N=286)	0.38	3.9515	TCGA-Q1-A73S-01
CESC(N=286)	2.42	4.5681	TCGA-PN-A8MA-01
CESC(N=286)	0.82	5.1891	TCGA-DS-A7WF-01
CESC(N=286)	1.3	3.4752	TCGA-C5-A7X3-01
CESC(N=286)	0.98	3.7507	TCGA-HM-A3JK-01
CESC(N=286)	1.6	3.2841	TCGA-ZJ-AAXJ-01
CESC(N=286)	2.66	4.5687	TCGA-VS-A9V1-01
CESC(N=286)	37.44	4.178	TCGA-FU-A3HZ-01
CESC(N=286)	1.06	2.9581	TCGA-EA-A78R-01
CESC(N=286)	0.7	3.4556	TCGA-JW-A5VG-01
CESC(N=286)	1.42	5.95	TCGA-VS-A9UV-01
CESC(N=286)	0.08	4.1351	TCGA-C5-A8YT-01
CESC(N=286)	1.02	4.048	TCGA-ZX-AA5X-01
CESC(N=286)	13.28	5.0687	TCGA-VS-A958-01
CESC(N=286)	5.64	4.1899	TCGA-VS-A8EL-01
CESC(N=286)	1.86	4.5516	TCGA-ZJ-AB0I-01
CESC(N=286)	1.78	4.9919	TCGA-VS-A950-01
CESC(N=286)	22.44	4.5454	TCGA-IR-A3LK-01
CESC(N=286)	17.38	4.1449	TCGA-DS-A1OC-01
CESC(N=286)	1.22	4.0926	TCGA-MA-AA3W-01
CESC(N=286)	2.14	5.9076	TCGA-VS-A9UL-01
CESC(N=286)	0.9	3.87	TCGA-VS-A9UO-01
CESC(N=286)	4.98	5.2865	TCGA-C5-A8XJ-01
CESC(N=286)	2.08	3.9506	TCGA-C5-A7CL-01
CESC(N=286)	1.88	5.5979	TCGA-FU-A3NI-01
CESC(N=286)	1.78	5.1526	TCGA-EA-A439-01
CESC(N=286)	0.88	4.7651	TCGA-VS-A9V0-01
CESC(N=286)	21.02	4.0207	TCGA-EK-A3GK-01
CESC(N=286)	1.08	4.2631	TCGA-C5-A7CG-01
CESC(N=286)	2	4.8934	TCGA-C5-A1BI-01
CESC(N=286)	1.2	3.7389	TCGA-HM-A3JJ-01
CESC(N=286)	2	3.6532	TCGA-C5-A7UI-01
CESC(N=286)	1.48	4.7404	TCGA-ZJ-AAXD-01
CESC(N=286)	5.06	5.1567	TCGA-EK-A2R8-01
CESC(N=286)	3.26	4.9379	TCGA-VS-A9UP-01
CESC(N=286)	1.24	3.9002	TCGA-C5-A1BF-01
CESC(N=286)	0.9	4.3321	TCGA-EX-A69M-01
CESC(N=286)	0.42	4.9737	TCGA-EA-A5ZD-01
CESC(N=286)	11.9	4.5374	TCGA-JX-A3Q0-01
CESC(N=286)	2.04	3.8964	TCGA-BI-A0VS-01
CESC(N=286)	2.64	3.2722	TCGA-VS-A8EJ-01
CESC(N=286)	1.2	5.4101	TCGA-DR-A0ZL-01
CESC(N=286)	8.46	5.0648	TCGA-MA-AA41-01
CESC(N=286)	1.58	5.2958	TCGA-EA-A3HQ-01
CESC(N=286)	3.72	3.6905	TCGA-LP-A5U2-01
CESC(N=286)	3.32	3.2374	TCGA-EA-A43B-01
CESC(N=286)	6.12	2.9507	TCGA-IR-A3LI-01
CESC(N=286)	2.26	3.0791	TCGA-VS-A8EI-01
CESC(N=286)	2.32	2.3164	TCGA-EA-A3Y4-01
CESC(N=286)	7.02	3.6428	TCGA-UC-A7PF-01
CESC(N=286)	1.86	3.5827	TCGA-VS-A9UB-01
CESC(N=286)	1.02	4.8973	TCGA-UC-A7PI-01
CESC(N=286)	2.96	5.1371	TCGA-DG-A2KL-01
CESC(N=286)	1.8	4.7528	TCGA-JW-AAVH-01
CESC(N=286)	1.1	4.2266	TCGA-Q1-A5R1-01
CESC(N=286)	3.16	3.7028	TCGA-EK-A2PL-01
CESC(N=286)	1.72	5.4858	TCGA-Q1-A6DW-01
CESC(N=286)	1.68	4.6012	TCGA-C5-A2M1-01
CESC(N=286)	1.84	2.6693	TCGA-R2-A69V-01
CESC(N=286)	1.22	4.735	TCGA-EA-A5ZF-01
CESC(N=286)	2.9	4.3793	TCGA-FU-A23L-01
CESC(N=286)	7.7	4.506	TCGA-DS-A1OA-01
CESC(N=286)	0.54	2.5388	TCGA-EK-A2H1-01
CESC(N=286)	0.78	4.197	TCGA-LP-A4AU-01
CESC(N=286)	2.64	3.5657	TCGA-VS-A9U7-01
CESC(N=286)	0.8	4.3349	TCGA-C5-A2LS-01
CESC(N=286)	2.72	4.4263	TCGA-MA-AA3Y-01
CESC(N=286)	3.18	3.869	TCGA-DG-A2KM-01
CESC(N=286)	0.74	3.7443	TCGA-C5-A3HF-01
CESC(N=286)	0.62	3.4583	TCGA-C5-A2LT-01
CESC(N=286)	2.92	3.7389	TCGA-C5-A1BK-01
CESC(N=286)	0.64	4.2965	TCGA-UC-A7PD-01
CESC(N=286)	2.86	4.863	TCGA-VS-A9UZ-01
CESC(N=286)	11.84	3.668	TCGA-DS-A1OD-01
CESC(N=286)	4.7	3.5449	TCGA-C5-A8XH-01
CESC(N=286)	3.02	4.4054	TCGA-EK-A2RC-01
CESC(N=286)	1.1	3.6125	TCGA-JX-A3Q8-01
CESC(N=286)	33.68	4.565	TCGA-JW-A5VL-01
CESC(N=286)	0.58	3.0808	TCGA-DS-A7WI-01
CESC(N=286)	6.22	5.5107	TCGA-VS-A953-01
CESC(N=286)	1.22	4.7592	TCGA-VS-A957-01
CESC(N=286)	1.36	4.6668	TCGA-JW-A5VH-01
CESC(N=286)	1.18	4.5844	TCGA-EA-A3HR-01
CESC(N=286)	1.08	4.0454	TCGA-EA-A3QE-01
CESC(N=286)	1.76	4.0601	TCGA-WL-A834-01
CESC(N=286)	1.5	3.242	TCGA-C5-A901-01
CESC(N=286)	0.8	4.533	TCGA-JW-A69B-01
CESC(N=286)	3.14	4.774	TCGA-FU-A3HY-01
CESC(N=286)	2.48	4.3618	TCGA-C5-A1M6-01
CESC(N=286)	2.04	4.6662	TCGA-VS-A9V4-01
CESC(N=286)	1.36	2.3677	TCGA-VS-A8Q8-01
CESC(N=286)	2.34	4.4836	TCGA-DS-A0VN-01
CESC(N=286)	1.56	4.7209	TCGA-MU-A8JM-01
CESC(N=286)	1.64	2.7073	TCGA-C5-A2LY-01
CESC(N=286)	1.76	2.3926	TCGA-FU-A23K-01
CESC(N=286)	1.1	4.225	TCGA-EA-A6QX-01
CESC(N=286)	1.12	4.2064	TCGA-C5-A7CH-01
CESC(N=286)	2.82	2.0465	TCGA-EK-A2RN-01
CESC(N=286)	6.72	4.3435	TCGA-EK-A2RJ-01
CESC(N=286)	2.38	4.2119	TCGA-C5-A1BM-01
CESC(N=286)	0.78	5.588	TCGA-Q1-A73R-01
CESC(N=286)	1.82	5.6378	TCGA-DS-A7WH-01
CESC(N=286)	0.98	5.1115	TCGA-ZJ-AAX4-01
CESC(N=286)	2.38	5.235	TCGA-C5-A7CK-01
CESC(N=286)	3.68	4.8881	TCGA-VS-A8EK-01
CESC(N=286)	1.08	3.6184	TCGA-EA-A1QS-01
CESC(N=286)	1.32	5.7285	TCGA-FU-A3WB-01
CESC(N=286)	1.06	5.07	TCGA-FU-A3TQ-01
CESC(N=286)	0.96	4.3385	TCGA-C5-A8XI-01
CESC(N=286)	1.22	3.6725	TCGA-C5-A1BN-01
CESC(N=286)	17.48	3.5875	TCGA-IR-A3LA-01
CESC(N=286)	4.84	4.6029	TCGA-VS-A94X-01
CESC(N=286)	8.84	3.4843	TCGA-MA-AA42-01
CESC(N=286)	2.94	4.1458	TCGA-C5-A8YQ-01
CESC(N=286)	1.92	4.2181	TCGA-ZJ-AB0H-01
CESC(N=286)	3.68	3.6725	TCGA-C5-A7X5-01
CESC(N=286)	1.32	4.7302	TCGA-VS-A9U5-01
CESC(N=286)	1.94	4.2833	TCGA-C5-A1M7-01
CESC(N=286)	1.56	4.3958	TCGA-C5-A905-01
CESC(N=286)	7.18	2.876	TCGA-Q1-A5R2-01
CESC(N=286)	4.04	4.6815	TCGA-EK-A3GJ-01
CESC(N=286)	1.24	4.3364	TCGA-DG-A2KH-01
CESC(N=286)	1.16	3.5669	TCGA-VS-A8EB-01
CESC(N=286)	0.82	5.0453	TCGA-LP-A4AX-01
CESC(N=286)	12.98	4.892	TCGA-VS-A94Z-01
CESC(N=286)	2.54	2.7095	TCGA-ZJ-AAXB-01
CESC(N=286)	0.88	2.1925	TCGA-C5-A1MQ-01
CESC(N=286)	1.64	3.0393	TCGA-EX-A1H6-01
CESC(N=286)	0.96	4.0497	TCGA-ZJ-AAXF-01
CESC(N=286)	1.08	5.0648	TCGA-VS-A9UM-01
CESC(N=286)	1.08	3.309	TCGA-VS-A8EH-01
CESC(N=286)	1.98	4.66	TCGA-BI-A0VR-01
CESC(N=286)	1.32	5.0462	TCGA-EA-A5FO-01
CESC(N=286)	20.78	1.7316	TCGA-DR-A0ZM-01
CESC(N=286)	1.26	3.9337	TCGA-MA-AA43-01
CESC(N=286)	1.12	4.9819	TCGA-C5-A7UC-01
CESC(N=286)	1.12	4.4033	TCGA-C5-A7XC-01
CESC(N=286)	2.38	3.335	TCGA-VS-A8QH-01
CESC(N=286)	0.76	4.926	TCGA-LP-A5U3-01
CESC(N=286)	1.72	3.7193	TCGA-EA-A3HT-01
CESC(N=286)	0.8	5.0926	TCGA-IR-A3LC-01
CESC(N=286)	0.88	4.9919	TCGA-FU-A770-01
CESC(N=286)	2.24	4.3299	TCGA-VS-A8EC-01
CESC(N=286)	2.3	4.6787	TCGA-4J-AA1J-01
CESC(N=286)	7.14	0.8488	TCGA-LP-A4AV-01
CESC(N=286)	0.44	5.0657	TCGA-EK-A2RL-01
CESC(N=286)	3.12	4.0636	TCGA-EK-A3GM-01
CESC(N=286)	2.92	4.3632	TCGA-VS-A9UC-01
CESC(N=286)	1.44	3.5411	TCGA-FU-A2QG-01
CESC(N=286)	5.32	5.1359	TCGA-EK-A2PM-01
CESC(N=286)	2.12	4.3206	TCGA-DS-A0VK-01
CESC(N=286)	1.14	4.4693	TCGA-VS-A94W-01
CESC(N=286)	5.48	4.5066	TCGA-C5-A1MK-01
CESC(N=286)	8.34	4.1498	TCGA-C5-A1MH-01
CESC(N=286)	0.46	2.9186	TCGA-C5-A0TN-01
CESC(N=286)	2.32	4.2343	TCGA-VS-A9UI-01
CESC(N=286)	1.08	5.1993	TCGA-FU-A3TX-01
CESC(N=286)	0.6	5.033	TCGA-Q1-A6DV-01
CESC(N=286)	1.32	4.7819	TCGA-C5-A1ML-01
CESC(N=286)	1.62	4.048	TCGA-VS-A8QM-01
CESC(N=286)	0.68	2.5876	TCGA-RA-A741-01
CESC(N=286)	1.28	4.2669	TCGA-VS-A954-01
CESC(N=286)	1.7	3.9929	TCGA-XS-A8TJ-01
CESC(N=286)	1.88	4.0037	TCGA-LP-A4AW-01
CESC(N=286)	0.88	4.0082	TCGA-JW-A5VK-01
CESC(N=286)	3.04	3.2018	TCGA-EK-A2H0-01
CESC(N=286)	0.54	4.5638	TCGA-EX-A449-01
CESC(N=286)	4.66	4.6077	TCGA-C5-A902-01
CESC(N=286)	1.02	3.9478	TCGA-MA-AA3X-01
CESC(N=286)	2.02	4.2951	TCGA-C5-A7CO-01
CESC(N=286)	1.14	3.421	TCGA-C5-A2LV-01
CESC(N=286)	0.52	4.0696	TCGA-VS-A9UT-01
CESC(N=286)	1.26	4.7619	TCGA-ZJ-AAX8-01
CESC(N=286)	2.66	4.6866	TCGA-C5-A1BJ-01
LUAD(N=509)	6.56	4.3046	TCGA-44-6778-01
LUAD(N=509)	4.66	3.7656	TCGA-05-4420-01
LUAD(N=509)	8.96	3.8451	TCGA-64-1679-01
LUAD(N=509)	3.68	2.1047	TCGA-49-6744-01
LUAD(N=509)	3.38	2.5828	TCGA-55-6982-01
LUAD(N=509)	7.54	2.0844	TCGA-NJ-A4YI-01
LUAD(N=509)	5.94	5.7514	TCGA-73-4666-01
LUAD(N=509)	7.7	3.0842	TCGA-MN-A4N1-01
LUAD(N=509)	3.96	3.8964	TCGA-55-7911-01
LUAD(N=509)	13.62	2.2082	TCGA-55-A4DG-01
LUAD(N=509)	4.96	3.2158	TCGA-L9-A5IP-01
LUAD(N=509)	3.54	2.7095	TCGA-73-4662-01
LUAD(N=509)	2.28	3.8064	TCGA-55-6712-01
LUAD(N=509)	0.8	3.794	TCGA-97-7553-01
LUAD(N=509)	20.54	3.0199	TCGA-49-AARE-01
LUAD(N=509)	0.54	1.105	TCGA-50-8460-01
LUAD(N=509)	8.52	4.0558	TCGA-50-5933-01
LUAD(N=509)	4.78	3.3003	TCGA-44-6774-01
LUAD(N=509)	5.96	4.0575	TCGA-73-4670-01
LUAD(N=509)	0.9	3.4237	TCGA-55-A48Z-01
LUAD(N=509)	3.38	2.9243	TCGA-75-7031-01
LUAD(N=509)	3.86	2.5137	TCGA-44-A47A-01
LUAD(N=509)	12	3.9691	TCGA-05-4398-01
LUAD(N=509)	1.8	0.4967	TCGA-67-3773-01
LUAD(N=509)	18.56	2.5876	TCGA-64-5781-01
LUAD(N=509)	0.54	2.2513	TCGA-97-7552-01
LUAD(N=509)	13.9	2.8799	TCGA-49-AARN-01
LUAD(N=509)	0.68	3.6417	TCGA-44-3919-01
LUAD(N=509)	6.74	2.5828	TCGA-99-8032-01
LUAD(N=509)	3.52	3.7815	TCGA-55-8299-01
LUAD(N=509)	6.32	2.6185	TCGA-55-A491-01
LUAD(N=509)	1.56	4.2578	TCGA-50-6595-01
LUAD(N=509)	2.14	1.7009	TCGA-95-A4VP-01
LUAD(N=509)	11.84	3.8847	TCGA-55-8302-01
LUAD(N=509)	6.64	2.02772	TCGA-44-4112-01
LUAD(N=509)	4.8	2.3394	TCGA-05-4430-01
LUAD(N=509)	3.94	4.1482	TCGA-75-7027-01
LUAD(N=509)	5.06	2.85022	TCGA-44-2668-01
LUAD(N=509)	17.7	3.5608	TCGA-55-8507-01
LUAD(N=509)	1.4	2.3164	TCGA-69-8254-01
LUAD(N=509)	12.58	3.47	TCGA-78-8640-01
LUAD(N=509)	25.1	3.4958	TCGA-69-7979-01
LUAD(N=509)	0.88	2.2391	TCGA-55-7573-01
LUAD(N=509)	2	1.2085	TCGA-49-4506-01
LUAD(N=509)	2.12	3.0825	TCGA-05-4402-01
LUAD(N=509)	10.72	4.001	TCGA-44-8119-01
LUAD(N=509)	3.82	3.2034	TCGA-55-7724-01
LUAD(N=509)	3.4	1.9968	TCGA-44-6776-01
LUAD(N=509)	5.32	2.4597	TCGA-49-4514-01
LUAD(N=509)	3.52	3.3321	TCGA-05-4396-01
LUAD(N=509)	3.5	3.2511	TCGA-55-8204-01
LUAD(N=509)	0.14	1.334	TCGA-L4-A4E6-01
LUAD(N=509)	0.88	3.7475	TCGA-75-6205-01
LUAD(N=509)	16.24	4.437	TCGA-62-A46O-01
LUAD(N=509)	26.1	5.4822	TCGA-78-7155-01
LUAD(N=509)	0.96	3.741	TCGA-62-A472-01
LUAD(N=509)	4.6	2.8158	TCGA-NJ-A55R-01
LUAD(N=509)	1.42	2.7551	TCGA-62-8395-01
LUAD(N=509)	15.56	2.9948	TCGA-95-7567-01
LUAD(N=509)	1.76	2.8681	TCGA-50-5051-01
LUAD(N=509)	6.28	2.8055	TCGA-55-A48Y-01
LUAD(N=509)	6.16	2.0254	TCGA-86-A456-01
LUAD(N=509)	1.54	0.9789	TCGA-50-5068-01
LUAD(N=509)	1.86	2.4386	TCGA-NJ-A55A-01
LUAD(N=509)	1.4	2.8321	TCGA-J2-A4AG-01
LUAD(N=509)	6.28	2.2237	TCGA-05-4405-01
LUAD(N=509)	1	2.9581	TCGA-50-5944-01
LUAD(N=509)	5.28	4.3681	TCGA-86-7955-01
LUAD(N=509)	0.92	2.3677	TCGA-50-6673-01
LUAD(N=509)	4.1	3.9534	TCGA-55-7727-01
LUAD(N=509)	5.26	3.2959	TCGA-55-8510-01
LUAD(N=509)	2.06	3.7237	TCGA-MP-A4T8-01
LUAD(N=509)	8.76	2.2452	TCGA-86-8279-01
LUAD(N=509)	4.04	3.867	TCGA-55-A494-01
LUAD(N=509)	3.72	2.90227	TCGA-44-3917-01
LUAD(N=509)	2.94	4.8924	TCGA-75-5125-01
LUAD(N=509)	1.78	3.1669	TCGA-55-8615-01
LUAD(N=509)	7.12	3.7378	TCGA-MP-A4TF-01
LUAD(N=509)	2.08	3.2944	TCGA-55-6979-01
LUAD(N=509)	23	3.7226	TCGA-86-A4JF-01
LUAD(N=509)	3.22	3.4583	TCGA-86-7701-01
LUAD(N=509)	1.46	4.3681	TCGA-62-8398-01
LUAD(N=509)	4.52	1.7446	TCGA-L9-A443-01
LUAD(N=509)	4.28	4.2158	TCGA-78-8660-01
LUAD(N=509)	3.9	3.492	TCGA-78-7148-01
LUAD(N=509)	1.76	2.6693	TCGA-67-6215-01
LUAD(N=509)	22.36	2.8877	TCGA-55-A490-01
LUAD(N=509)	8.72	3.9365	TCGA-69-7974-01
LUAD(N=509)	10.18	3.0127	TCGA-49-AAR4-01
LUAD(N=509)	4.66	2.3308	TCGA-05-4418-01
LUAD(N=509)	4.36	3.3549	TCGA-35-4123-01
LUAD(N=509)	6.72	3.8289	TCGA-55-6969-01
LUAD(N=509)	0.76	1.6785	TCGA-91-8497-01
LUAD(N=509)	2.08	2.578	TCGA-62-A470-01
LUAD(N=509)	8.32	4.711	TCGA-53-A4EZ-01
LUAD(N=509)	1.38	2.1378	TCGA-78-7162-01
LUAD(N=509)	0.68	3.3379	TCGA-62-A46Y-01
LUAD(N=509)	3.16	3.3421	TCGA-62-A46R-01
LUAD(N=509)	3.74	3.1844	TCGA-05-4244-01
LUAD(N=509)	13.32	3.7475	TCGA-L9-A8F4-01
LUAD(N=509)	1.84	3.8279	TCGA-55-7726-01
LUAD(N=509)	0.68	1.7912	TCGA-49-4512-01
LUAD(N=509)	15.8	4.1061	TCGA-73-A9RS-01
LUAD(N=509)	1.28	2.3536	TCGA-MP-A4TD-01
LUAD(N=509)	0.74	3.3535	TCGA-75-5147-01
LUAD(N=509)	3.9	2.4857	TCGA-44-7671-01
LUAD(N=509)	12.58	3.4344	TCGA-38-4631-01
LUAD(N=509)	2.5	2.5852	TCGA-NJ-A55O-01
LUAD(N=509)	6.42	4.5559	TCGA-75-6211-01
LUAD(N=509)	1.46	1.2815	TCGA-05-5420-01
LUAD(N=509)	2.46	3.6125	TCGA-55-1594-01
LUAD(N=509)	2.34	4.6253	TCGA-64-5774-01
LUAD(N=509)	6.48	3.1278	TCGA-50-5941-01
LUAD(N=509)	2.9	4.26459	TCGA-44-2662-01
LUAD(N=509)	0.46	1.0151	TCGA-97-A4M2-01
LUAD(N=509)	10.96	5.1966	TCGA-55-7995-01
LUAD(N=509)	18.1	3.3938	TCGA-95-7043-01
LUAD(N=509)	8.76	2.59	TCGA-NJ-A4YP-01
LUAD(N=509)	0.72	0.7493	TCGA-97-A4M1-01
LUAD(N=509)	2.38	1.0363	TCGA-78-7149-01
LUAD(N=509)	4.42	3.9147	TCGA-MP-A4TC-01
LUAD(N=509)	2.6	1.8996	TCGA-97-A4M5-01
LUAD(N=509)	7.84	1.7744	TCGA-99-8028-01
LUAD(N=509)	3.42	1.8801	TCGA-67-6217-01
LUAD(N=509)	0.88	2.4492	TCGA-44-A47B-01
LUAD(N=509)	2.16	2.8117	TCGA-38-4628-01
LUAD(N=509)	5.92	4.3198	TCGA-05-4250-01
LUAD(N=509)	1.62	1.6187	TCGA-67-3774-01
LUAD(N=509)	2.84	3.0393	TCGA-80-5608-01
LUAD(N=509)	3.64	2.6348	TCGA-05-4389-01
LUAD(N=509)	0.2	1.8524	TCGA-75-6203-01
LUAD(N=509)	0.92	4.5934	TCGA-55-6981-01
LUAD(N=509)	2.7	2.7051	TCGA-55-7903-01
LUAD(N=509)	2.14	4.3456	TCGA-62-8394-01
LUAD(N=509)	4.84	1.595	TCGA-49-4488-01
LUAD(N=509)	2.56	1.2516	TCGA-78-7537-01
LUAD(N=509)	3.42	4.3751	TCGA-80-5611-01
LUAD(N=509)	4.46	2.7636	TCGA-55-6972-01
LUAD(N=509)	1.54	1.6466	TCGA-97-7941-01
LUAD(N=509)	2.1	3.1278	TCGA-91-6840-01
LUAD(N=509)	10.02	4.4443	TCGA-69-7978-01
LUAD(N=509)	18.68	3.7039	TCGA-50-5930-01
LUAD(N=509)	8.36	3.1327	TCGA-93-8067-01
LUAD(N=509)	5.24	2.3366	TCGA-44-A479-01
LUAD(N=509)	0.5	2.3193	TCGA-55-8087-01
LUAD(N=509)	0.84	4.0357	TCGA-86-6562-01
LUAD(N=509)	0.72	3.0723	TCGA-05-4425-01
LUAD(N=509)	1.04	2.8117	TCGA-MP-A4SW-01
LUAD(N=509)	0.76	1.8078	TCGA-55-8512-01
LUAD(N=509)	3.56	0.8568	TCGA-67-3770-01
LUAD(N=509)	5.02	4.4476	TCGA-50-6592-01
LUAD(N=509)	1.38	3.9051	TCGA-55-6975-01
LUAD(N=509)	1.94	2.183	TCGA-S2-AA1A-01
LUAD(N=509)	9.28	3.1294	TCGA-55-8511-01
LUAD(N=509)	0.78	3.0944	TCGA-05-4434-01
LUAD(N=509)	9.1	2.8321	TCGA-55-8092-01
LUAD(N=509)	0.64	2.362	TCGA-L9-A50W-01
LUAD(N=509)	4.4	4.7804	TCGA-44-7661-01
LUAD(N=509)	0.82	2.909	TCGA-05-4426-01
LUAD(N=509)	9.4	4.0427	TCGA-05-4390-01
LUAD(N=509)	2.94	2.8055	TCGA-64-5815-01
LUAD(N=509)	0.5	3.6382	TCGA-69-7761-01
LUAD(N=509)	4.8	3.0568	TCGA-55-8301-01
LUAD(N=509)	2.54	2.296	TCGA-44-A4SU-01
LUAD(N=509)	10.18	3.242	TCGA-69-7765-01
LUAD(N=509)	0.62	3.4958	TCGA-05-4433-01
LUAD(N=509)	3.16	2.4008	TCGA-55-8508-01
LUAD(N=509)	2	2.4492	TCGA-50-5044-01
LUAD(N=509)	2.14	3.5657	TCGA-05-4384-01
LUAD(N=509)	2.94	2.4649	TCGA-O1-A52J-01
LUAD(N=509)	13.7	5.0781	TCGA-78-7220-01
LUAD(N=509)	0.66	2.3135	TCGA-05-4422-01
LUAD(N=509)	1.58	3.836	TCGA-44-6779-01
LUAD(N=509)	5.02	3.7625	TCGA-86-8672-01
LUAD(N=509)	1.98	2.236	TCGA-55-6983-01
LUAD(N=509)	5.64	4.3039	TCGA-91-8499-01
LUAD(N=509)	7.28	5.7088	TCGA-91-6836-01
LUAD(N=509)	1.04	2.1247	TCGA-38-7271-01
LUAD(N=509)	2.86	1.3109	TCGA-NJ-A4YG-01
LUAD(N=509)	5.9	2.5511	TCGA-73-4658-01
LUAD(N=509)	1.02	1.9452	TCGA-86-8076-01
LUAD(N=509)	3.06	3.3661	TCGA-55-6987-01
LUAD(N=509)	3.3	2.5188	TCGA-78-7152-01
LUAD(N=509)	2.52	2.1862	TCGA-55-8096-01
LUAD(N=509)	2.1	3.4765	TCGA-75-5122-01
LUAD(N=509)	5.22	4.1186	TCGA-50-5931-01
LUAD(N=509)	10.04	2.7422	TCGA-49-AARO-01
LUAD(N=509)	2.68	1.6327	TCGA-44-2655-01
LUAD(N=509)	7.38	2.6348	TCGA-73-4668-01
LUAD(N=509)	4.68	4.1169	TCGA-91-6831-01
LUAD(N=509)	9.64	2.0111	TCGA-L9-A444-01
LUAD(N=509)	9.84	2.7742	TCGA-05-5425-01
LUAD(N=509)	1.08	3.36375	TCGA-44-6775-01
LUAD(N=509)	0.5	1.5563	TCGA-75-7025-01
LUAD(N=509)	0.54	2.2931	TCGA-05-5429-01
LUAD(N=509)	7.96	2.3788	TCGA-99-7458-01
LUAD(N=509)	4.6	2.9784	TCGA-97-7546-01
LUAD(N=509)	1.46	1.3679	TCGA-67-3772-01
LUAD(N=509)	4.16	2.7292	TCGA-05-4395-01
LUAD(N=509)	3.34	2.128	TCGA-91-7771-01
LUAD(N=509)	0.38	2.3953	TCGA-55-6984-01
LUAD(N=509)	16.62	2.38339	TCGA-44-3918-01
LUAD(N=509)	1.48	2.1213	TCGA-50-8459-01
LUAD(N=509)	13.96	3.1261	TCGA-69-7980-01
LUAD(N=509)	1.32	3.5982	TCGA-50-5939-01
LUAD(N=509)	10.04	4.0636	TCGA-75-5126-01
LUAD(N=509)	9.16	4.0696	TCGA-50-6594-01
LUAD(N=509)	1.22	2.7183	TCGA-MP-A5C7-01
LUAD(N=509)	0.68	2.17982	TCGA-44-5645-01
LUAD(N=509)	1.74	2.4857	TCGA-50-5935-01
LUAD(N=509)	2.98	2.7805	TCGA-55-7914-01
LUAD(N=509)	6.4	3.6578	TCGA-55-7576-01
LUAD(N=509)	0.7	1.9871	TCGA-44-2666-01
LUAD(N=509)	0.68	2.5511	TCGA-55-7284-01
LUAD(N=509)	1.58	4.1764	TCGA-73-4676-01
LUAD(N=509)	3.66	2.0912	TCGA-78-7166-01
LUAD(N=509)	4.06	5.3349	TCGA-83-5908-01
LUAD(N=509)	13.86	2.7594	TCGA-50-5049-01
LUAD(N=509)	3.44	3.9645	TCGA-44-3396-01
LUAD(N=509)	4.5	1.9675	TCGA-97-8172-01
LUAD(N=509)	0.72	-0.013	TCGA-50-6597-01
LUAD(N=509)	5.04	3.728	TCGA-69-8255-01
LUAD(N=509)	0.86	4.4476	TCGA-62-A46U-01
LUAD(N=509)	2.52	4.1285	TCGA-97-8176-01
LUAD(N=509)	19	6.4981	TCGA-86-8358-01
LUAD(N=509)	3.3	4.8167	TCGA-05-4415-01
LUAD(N=509)	7.76	2.1114	TCGA-55-7281-01
LUAD(N=509)	2.9	1.8801	TCGA-78-7161-01
LUAD(N=509)	3.38	2.0183	TCGA-49-4507-01
LUAD(N=509)	1.08	2.4386	TCGA-55-8621-01
LUAD(N=509)	2.96	3.3731	TCGA-55-6970-01
LUAD(N=509)	0.92	4.0046	TCGA-75-6207-01
LUAD(N=509)	9.64	5.9122	TCGA-55-8205-01
LUAD(N=509)	1.18	2.1047	TCGA-69-7763-01
LUAD(N=509)	5.72	4.1335	TCGA-55-7913-01
LUAD(N=509)	0.48	0.8327	TCGA-62-8397-01
LUAD(N=509)	3.64	4.0366	TCGA-73-4659-01
LUAD(N=509)	7.48	3.1491	TCGA-91-A4BC-01
LUAD(N=509)	0.98	2.8117	TCGA-97-8547-01
LUAD(N=509)	0.52	3.8147	TCGA-97-8175-01
LUAD(N=509)	0.76	4.3986	TCGA-86-8075-01
LUAD(N=509)	7.62	3.5694	TCGA-55-6985-01
LUAD(N=509)	7.02	3.3492	TCGA-55-A48X-01
LUAD(N=509)	6.78	2.2175	TCGA-44-2657-01
LUAD(N=509)	7.02	4.9117	TCGA-95-7562-01
LUAD(N=509)	2.34	1.9034	TCGA-55-7725-01
LUAD(N=509)	8.08	4.8284	TCGA-69-A59K-01
LUAD(N=509)	1.86	3.1062	TCGA-05-5715-01
LUAD(N=509)	5.58	2.362	TCGA-55-A492-01
LUAD(N=509)	3.14	3.453	TCGA-78-7145-01
LUAD(N=509)	1.74	2.3164	TCGA-86-8278-01
LUAD(N=509)	7.7	3.2251	TCGA-MN-A4N5-01
LUAD(N=509)	8.12	2.6325	TCGA-64-5778-01
LUAD(N=509)	2.54	2.036	TCGA-J2-8194-01
LUAD(N=509)	0.72	3.5224	TCGA-55-A57B-01
LUAD(N=509)	0.52	2.3222	TCGA-38-4627-01
LUAD(N=509)	3.6	3.831	TCGA-86-7711-01
LUAD(N=509)	2.58	1.642	TCGA-05-5423-01
LUAD(N=509)	0.66	0.8408	TCGA-91-8496-01
LUAD(N=509)	0.8	3.4804	TCGA-86-8280-01
LUAD(N=509)	0.52	1.99916	TCGA-44-6146-01
LUAD(N=509)	5.96	5.1027	TCGA-78-7146-01
LUAD(N=509)	5.48	2.5462	TCGA-35-4122-01
LUAD(N=509)	0.16	2.6464	TCGA-78-8648-01
LUAD(N=509)	0.9	4.6894	TCGA-86-7953-01
LUAD(N=509)	2.12	3.5199	TCGA-44-5643-01
LUAD(N=509)	1.84	2.3926	TCGA-73-7498-01
LUAD(N=509)	11.7	3.4687	TCGA-75-6214-01
LUAD(N=509)	1.92	2.3366	TCGA-93-7348-01
LUAD(N=509)	2.96	2.0878	TCGA-97-8174-01
LUAD(N=509)	8.52	4.3999	TCGA-55-8620-01
LUAD(N=509)	8.66	3.8511	TCGA-62-8399-01
LUAD(N=509)	2.04	3.1813	TCGA-80-5607-01
LUAD(N=509)	6.88	2.2842	TCGA-49-AAR2-01
LUAD(N=509)	0.38	2.8602	TCGA-55-6543-01
LUAD(N=509)	0.82	1.614	TCGA-49-4501-01
LUAD(N=509)	5.28	2.1766	TCGA-78-7156-01
LUAD(N=509)	2.06	1.9111	TCGA-62-A46S-01
LUAD(N=509)	12.14	3.1393	TCGA-49-AARQ-01
LUAD(N=509)	1.32	4.3133	TCGA-93-A4JN-01
LUAD(N=509)	1.12	4.8827	TCGA-91-6847-01
LUAD(N=509)	1.98	2.9507	TCGA-55-6642-01
LUAD(N=509)	7.14	3.3293	TCGA-55-8203-01
LUAD(N=509)	18.18	3.6018	TCGA-44-7670-01
LUAD(N=509)	1.66	2.8076	TCGA-MP-A4TJ-01
LUAD(N=509)	0.96	3.4868	TCGA-38-6178-01
LUAD(N=509)	1.22	4.0144	TCGA-86-8074-01
LUAD(N=509)	12.78	2.4035	TCGA-55-8616-01
LUAD(N=509)	6.64	2.3704	TCGA-97-A4M0-01
LUAD(N=509)	7.66	4.8905	TCGA-49-6767-01
LUAD(N=509)	5.42	2.8096	TCGA-55-1595-01
LUAD(N=509)	0.06	1.5758	TCGA-49-AARR-01
LUAD(N=509)	0.56	3.8611	TCGA-MP-A4T9-01
LUAD(N=509)	1.64	1.8064	TCGA-44-6147-01
LUAD(N=509)	24.52	4.8131	TCGA-86-8073-01
LUAD(N=509)	25.56	4.0816	TCGA-MN-A4N4-01
LUAD(N=509)	3.7	1.8683	TCGA-97-A4M3-01
LUAD(N=509)	1.34	2.5413	TCGA-86-7714-01
LUAD(N=509)	6.16	3.0428	TCGA-49-4487-01
LUAD(N=509)	5.96	4.5355	TCGA-78-7542-01
LUAD(N=509)	4.46	4.0207	TCGA-95-A4VK-01
LUAD(N=509)	26.44	5.0317	TCGA-55-7994-01
LUAD(N=509)	4.48	3.1491	TCGA-49-6742-01
LUAD(N=509)	1.42	2.6738	TCGA-MP-A4T6-01
LUAD(N=509)	29.64	3.0619	TCGA-55-8506-01
LUAD(N=509)	6.22	4.1612	TCGA-MP-A4TA-01
LUAD(N=509)	0.48	2.3337	TCGA-55-8091-01
LUAD(N=509)	5.04	3.2267	TCGA-91-6828-01
LUAD(N=509)	7.28	2.8582	TCGA-35-5375-01
LUAD(N=509)	5.24	2.6114	TCGA-97-A4M7-01
LUAD(N=509)	7.96	1.9895	TCGA-78-7539-01
LUAD(N=509)	1.18	3.0092	TCGA-J2-8192-01
LUAD(N=509)	2.54	4.4169	TCGA-86-7713-01
LUAD(N=509)	0.62	2.7401	TCGA-67-6216-01
LUAD(N=509)	1.48	3.1162	TCGA-44-A47G-01
LUAD(N=509)	0.08	2.3048	TCGA-55-7816-01
LUAD(N=509)	5.6	3.866	TCGA-78-7147-01
LUAD(N=509)	3.02	1.2576	TCGA-44-3398-01
LUAD(N=509)	1.9	2.7073	TCGA-78-7633-01
LUAD(N=509)	0	2.0604	TCGA-86-A4P8-01
LUAD(N=509)	2.74	2.1013	TCGA-78-7535-01
LUAD(N=509)	0.52	2.3592	TCGA-86-8671-01
LUAD(N=509)	1.32	4.5862	TCGA-91-6835-01
LUAD(N=509)	2.1	1.2875	TCGA-35-3615-01
LUAD(N=509)	0.28	2.036	TCGA-55-6980-01
LUAD(N=509)	1.92	3.3828	TCGA-50-5936-01
LUAD(N=509)	1.14	2.7205	TCGA-73-4675-01
LUAD(N=509)	1.36	2.2144	TCGA-50-5932-01
LUAD(N=509)	1.06	3.011	TCGA-93-A4JO-01
LUAD(N=509)	2.24	3.2662	TCGA-49-AAR3-01
LUAD(N=509)	3.66	4.0233	TCGA-78-7154-01
LUAD(N=509)	5.36	4.0278	TCGA-55-7910-01
LUAD(N=509)	2.48	2.7401	TCGA-4B-A93V-01
LUAD(N=509)	1.92	1.7617	TCGA-91-6849-01
LUAD(N=509)	2.78	3.4504	TCGA-MP-A4SY-01
LUAD(N=509)	5.78	3.5559	TCGA-MP-A4SV-01
LUAD(N=509)	0.1	1.6512	TCGA-55-8513-01
LUAD(N=509)	6.7	4.1449	TCGA-MP-A4T4-01
LUAD(N=509)	1.58	4.3399	TCGA-71-8520-01
LUAD(N=509)	2.94	2.296	TCGA-44-7672-01
LUAD(N=509)	5.24	3.5803	TCGA-50-6593-01
LUAD(N=509)	4.5	4.2009	TCGA-69-7973-01
LUAD(N=509)	17.66	3.7752	TCGA-67-3771-01
LUAD(N=509)	2.82	3.5657	TCGA-99-8033-01
LUAD(N=509)	9.48	4.222	TCGA-91-6848-01
LUAD(N=509)	0.98	3.5349	TCGA-93-A4JP-01
LUAD(N=509)	0.22	1.412	TCGA-38-A44F-01
LUAD(N=509)	6.02	3.9938	TCGA-44-7660-01
LUAD(N=509)	1.16	3.2251	TCGA-69-7760-01
LUAD(N=509)	1.4	3.1797	TCGA-69-7764-01
LUAD(N=509)	0.52	1.49961	TCGA-44-2665-01
LUAD(N=509)	2.38	3.9728	TCGA-55-8505-01
LUAD(N=509)	3.7	2.694	TCGA-95-7944-01
LUAD(N=509)	26.24	3.6497	TCGA-L9-A7SV-01
LUAD(N=509)	20.62	3.5596	TCGA-55-8089-01
LUAD(N=509)	3.78	2.3394	TCGA-55-7283-01
LUAD(N=509)	12.76	3.4765	TCGA-44-8117-01
LUAD(N=509)	5.58	2.96	TCGA-53-7626-01
LUAD(N=509)	8.16	3.794	TCGA-86-8673-01
LUAD(N=509)	1.54	5.2277	TCGA-95-8494-01
LUAD(N=509)	0.98	3.154	TCGA-97-8171-01
LUAD(N=509)	4.1	3.5237	TCGA-50-7109-01
LUAD(N=509)	5.28	4.404	TCGA-44-6145-01
LUAD(N=509)	4.24	3.3464	TCGA-55-8085-01
LUAD(N=509)	10.22	2.4934	TCGA-NJ-A4YF-01
LUAD(N=509)	0.52	2.0076	TCGA-NJ-A7XG-01
LUAD(N=509)	2.24	1.2209	TCGA-05-4403-01
LUAD(N=509)	1.9	2.081	TCGA-55-8097-01
LUAD(N=509)	19	3.1813	TCGA-NJ-A4YQ-01
LUAD(N=509)	2.78	2.118	TCGA-97-7547-01
LUAD(N=509)	7.42	4.7394	TCGA-55-5899-01
LUAD(N=509)	13.76	4.8314	TCGA-05-4397-01
LUAD(N=509)	6.3	3.0287	TCGA-44-6777-01
LUAD(N=509)	2.42	3.3061	TCGA-55-7815-01
LUAD(N=509)	3.54	3.1079	TCGA-91-6830-01
LUAD(N=509)	8.22	3.4907	TCGA-44-A4SS-01
LUAD(N=509)	2.46	1.8524	TCGA-44-7659-01
LUAD(N=509)	2.78	2.4831	TCGA-53-7813-01
LUAD(N=509)	30.36	2.2872	TCGA-05-4382-01
LUAD(N=509)	2.44	3.1892	TCGA-93-A4JQ-01
LUAD(N=509)	6.38	3.0568	TCGA-05-5428-01
LUAD(N=509)	0.36	2.2144	TCGA-55-6986-01
LUAD(N=509)	0.64	0.5568	TCGA-91-A4BD-01
LUAD(N=509)	4.52	1.884	TCGA-50-5066-01
LUAD(N=509)	10.96	3.3814	TCGA-49-AAR9-01
LUAD(N=509)	19.6	3.1045	TCGA-55-7907-01
LUAD(N=509)	21.06	4.6577	TCGA-95-7039-01
LUAD(N=509)	0.96	1.1706	TCGA-64-1680-01
LUAD(N=509)	0.88	3.1876	TCGA-J2-A4AE-01
LUAD(N=509)	2.72	1.9638	TCGA-86-8359-01
LUAD(N=509)	3.78	3.4791	TCGA-55-8614-01
LUAD(N=509)	4.4	2.694	TCGA-55-7574-01
LUAD(N=509)	16	3.4609	TCGA-44-5644-01
LUAD(N=509)	4.08	3.7443	TCGA-MP-A4TI-01
LUAD(N=509)	2.5	1.8078	TCGA-95-7948-01
LUAD(N=509)	4.22	1.8762	TCGA-73-4677-01
LUAD(N=509)	1.08	2.0946	TCGA-50-5942-01
LUAD(N=509)	1.56	2.7029	TCGA-78-7167-01
LUAD(N=509)	19.06	3.2662	TCGA-78-8662-01
LUAD(N=509)	9.76	2.8321	TCGA-86-8585-01
LUAD(N=509)	1.06	4.8763	TCGA-50-6591-01
LUAD(N=509)	6.14	3.4945	TCGA-MP-A4TK-01
LUAD(N=509)	6.62	4.6999	TCGA-55-7570-01
LUAD(N=509)	0.36	2.0465	TCGA-78-7163-01
LUAD(N=509)	5.04	2.5707	TCGA-05-4417-01
LUAD(N=509)	1.74	2.2573	TCGA-78-8655-01
LUAD(N=509)	7.38	3.7204	TCGA-97-7554-01
LUAD(N=509)	3.46	1.177	TCGA-49-4505-01
LUAD(N=509)	3.24	2.651	TCGA-86-8669-01
LUAD(N=509)	5.64	2.4985	TCGA-55-8208-01
LUAD(N=509)	1.5	2.2051	TCGA-75-6206-01
LUAD(N=509)	1.44	3.3364	TCGA-55-6971-01
LUAD(N=509)	18.26	3.7061	TCGA-05-4410-01
[truncated: 9,003 more rows]
